# Supplementary material for: ﻿A first revision of the Andrena of Iraq (Hymenoptera, Andrenidae), with the description of two new species from Iraqi Kurdistan and additional records from surrounding countries
Source: Zookeys. 2024 Jul 1;1205:267–98. doi: 10.3897/zookeys.1205.120033 (PMC11231575; doi:10.3897/zookeys.1205.120033)
Supplement: XML Treatment for Andrena (Notandrena) ayna [file zookeys.1205.120033-treatment9.xml]

<!DOCTYPE tp:taxon-treatment
  PUBLIC "-//TaxonX//DTD Taxonomic Treatment Publishing DTD v0 20100105//EN" "tax-treatment-NSO.dtd">
<tp:taxon-treatment xmlns:tp="http://www.plazi.org/taxpub"><tp:treatment-meta><kwd-group><label>Taxon classification</label><kwd>
                <named-content content-type="kingdom">Animalia</named-content>
              </kwd><kwd>
                <named-content content-type="order">Hymenoptera</named-content>
              </kwd><kwd>
                <named-content content-type="family">Andrenidae</named-content>
              </kwd></kwd-group><mixed-citation publication-type="journal"><person-group><name><surname>Wood</surname><given-names>Thomas J.</given-names></name><name><surname>Ismael</surname><given-names>Halgurd R.</given-names></name><name><surname>Baiocchi</surname><given-names>Daniele</given-names></name><name><surname>Hamad</surname><given-names>Mudhafar I.</given-names></name><name><surname>Bapir</surname><given-names>Tahseen T.</given-names></name><name><surname>Selis</surname><given-names>Marco</given-names></name></person-group><article-title>﻿A first revision of the <italic><tp:taxon-name><tp:taxon-name-part taxon-name-part-type="genus" reg="Andrena">Andrena</tp:taxon-name-part></tp:taxon-name></italic> of Iraq (<tp:taxon-name><tp:taxon-name-part taxon-name-part-type="order">Hymenoptera</tp:taxon-name-part></tp:taxon-name>, <tp:taxon-name><tp:taxon-name-part taxon-name-part-type="family">Andrenidae</tp:taxon-name-part></tp:taxon-name>), with the description of two new species from Iraqi Kurdistan and additional records from surrounding countries</article-title><source>Zookeys</source><day>01</day><month>07</month><year>2024</year><volume>1205</volume><fpage>267</fpage><lpage>298</lpage><pub-id pub-id-type="doi">10.3897/zookeys.1205.120033</pub-id></mixed-citation></tp:treatment-meta><tp:nomenclature><label>﻿9.</label><tp:taxon-name><object-id xmlns:xlink="http://www.w3.org/1999/xlink" content-type="arpha" xlink:type="simple">ADE0B8BD-8CFB-5334-8133-D34A7590CD32</object-id><tp:taxon-name-part taxon-name-part-type="genus" reg="Andrena">Andrena</tp:taxon-name-part> (<tp:taxon-name-part taxon-name-part-type="subgenus" reg="Notandrena">Notandrena</tp:taxon-name-part>) <tp:taxon-name-part taxon-name-part-type="species" reg="ayna">ayna</tp:taxon-name-part></tp:taxon-name><tp:taxon-authority>Wood, 2023 *</tp:taxon-authority></tp:nomenclature><tp:treatment-sec sec-type="material" id="SECID0EBWAE"><title>Material examined.</title><p><bold>Iraq</bold>: Duhok, Mt. Gara [S of Sarsing], <named-content xmlns:xlink="http://www.w3.org/1999/xlink" content-type="dwc:verbatimCoordinates" xlink:type="simple"><named-content content-type="geo-json" specific-use="{&#34;type&#34;:&#34;Point&#34;,&#34;coordinates&#34;:[43.350600,37.015800]}" id="NCID0EMWAE" xlink:type="simple">37.0158°N, 43.3506°E</named-content></named-content>, 1912 m, 11.v.2023, 3♂, leg. D. Baiocchi, <abbrev xmlns:xlink="http://www.w3.org/1999/xlink" content-type="institution" xlink:title="Personal collection of Marco Selis, Viterbo, Italy" id="ABBRID0ERWAE" xlink:type="simple">MSVI</abbrev>/<abbrev xmlns:xlink="http://www.w3.org/1999/xlink" content-type="institution" xlink:title="Personal collection of Thomas J. Wood, Leiden, the Netherlands" id="ABBRID0EWWAE" xlink:type="simple">TJWC</abbrev>.</p></tp:treatment-sec><tp:treatment-sec sec-type="remarks" id="SECID0E2WAE"><title>Remarks and diagnosis.</title><p><xref ref-type="bibr" rid="B38">Wood (2023)</xref> described <italic><tp:taxon-name><tp:taxon-name-part taxon-name-part-type="genus" reg="Andrena">A.</tp:taxon-name-part><tp:taxon-name-part taxon-name-part-type="species" reg="ayna">ayna</tp:taxon-name-part></tp:taxon-name></italic> from south-eastern Turkey (province of Hakkâri) based on two female specimens. Three male specimens from northern Iraq are now available. They are recognisable as <italic><tp:taxon-name><tp:taxon-name-part taxon-name-part-type="genus" reg="Andrena"/><tp:taxon-name-part taxon-name-part-type="genus" reg="Notandrena">Notandrena</tp:taxon-name-part></tp:taxon-name></italic> due to the short and broad head (Fig. <xref ref-type="fig" rid="F3">3B</xref>; <xref ref-type="fig" rid="F1">1</xref>.25× wider than long), the apex of the clypeus narrowed and slightly upturned, the at least partially yellow-marked clypeus, the broadened and weakly carinate gena (Fig. <xref ref-type="fig" rid="F3">3C</xref>; broader than the diameter of the compound eye), and the pronotum with a strong humeral angle. As in the female sex, <italic><tp:taxon-name><tp:taxon-name-part taxon-name-part-type="genus" reg="Andrena">A.</tp:taxon-name-part><tp:taxon-name-part taxon-name-part-type="species" reg="ayna">ayna</tp:taxon-name-part></tp:taxon-name></italic> is immediately recognisable due to the sculpture of the scutum and scutellum which are almost entirely smooth and shiny over their entirely area, with scattered and sparse punctures (Fig. <xref ref-type="fig" rid="F3">3D</xref>).</p><fig id="F3" position="float" orientation="portrait"><object-id xmlns:xlink="http://www.w3.org/1999/xlink" content-type="doi" xlink:type="simple">10.3897/zookeys.1205.120033.figure3</object-id><object-id xmlns:xlink="http://www.w3.org/1999/xlink" content-type="arpha" xlink:type="simple">9E8F9E0E-633D-5FDA-9E62-28E131E47AFE</object-id><label>Figure 3.</label><caption><p><tp:taxon-name><tp:taxon-name-part taxon-name-part-type="genus" reg="Andrena">Andrena</tp:taxon-name-part> (<tp:taxon-name-part taxon-name-part-type="subgenus" reg="Notandrena">Notandrena</tp:taxon-name-part>) <tp:taxon-name-part taxon-name-part-type="species" reg="ayna">ayna</tp:taxon-name-part></tp:taxon-name> Wood, 2023 male <bold>A</bold> habitus, lateral view <bold>B</bold> face, frontal view <bold>C</bold> head, lateral view <bold>D</bold> scutum, dorsal view <bold>E</bold> terga, dorsal view <bold>F</bold> genital capsule, dorsal view.</p></caption><graphic xmlns:xlink="http://www.w3.org/1999/xlink" xlink:href="zookeys-1205-267_article-120033__-g003.jpg" position="float" orientation="portrait" xlink:type="simple" id="oo_1083011.jpg"><uri content-type="original_file" xlink:type="simple">https://binary.pensoft.net/fig/1083011</uri></graphic></fig></tp:treatment-sec><tp:treatment-sec sec-type="description" id="SECID0EZZAE"><title>Description.</title><p><bold>Male. <italic>Body length</italic></bold>: 6.5–7 mm (Fig. <xref ref-type="fig" rid="F3">3A</xref>). <bold><italic>Head</italic></bold>: Dark, 1.25× wider than long (Fig. <xref ref-type="fig" rid="F3">3B</xref>). Clypeus variably yellow-marked, from medial ½ with yellow spot which does not extend to lateral margins to almost entirely dark with small pale dot medio-apically. Clypeus broadly flattened medially, surface densely and shallowly punctate, punctures separated by 0.5–1 puncture diameter, surface dull; apical margin narrow, projecting, anterior margin slightly upturned, weakly emarginate. Process of labrum tiny, trapezoidal, slightly wider than long, surface polished and shining. Gena 1.5× wider than diameter of compound eye, posterior margin weakly carinate, surface covered with curved striations (Fig. <xref ref-type="fig" rid="F3">3C</xref>); ocelloccipital distance subequal to diameter of lateral ocellus. Head covered with sparse light brownish pubescence, hairs not equalling length of scape. Antennae basally dark, A4–13 ventrally lightened by presence of greyish-brown scales; A3 exceeding A4, shorter than A4+5.</p><p><bold><italic>Mesosoma</italic></bold>: Scutum and scutellum polished and shining over almost entire surface, scutum weakly shagreened anteriorly; scutum with scattered irregular punctures, punctures separated by 1–5 puncture diameters, scutellum almost impunctate (Fig. <xref ref-type="fig" rid="F3">3D</xref>). Pronotum with strongly produced humeral angle, deep vertical furrow with surface shining, remaining lateral face of propodeum with longitudinal striations. Mesepisternum irregularly microreticulate, weakly shining. Dorsolateral parts of propodeum shagreened, weakly shining, sculpture overlain by network of irregular raised rugosity; propodeal triangle laterally defined by fine straight carinae, internal surface with network of rugae radiating from base, propodeal triangle not strongly differentiated from remaining propodeum. Mesosoma covered with sparse light brown hairs, none equalling length of scape. Legs dark, apical tarsal segments paler orange-brown, pubescence whitish. Hind tarsal claws with inner tooth. Wings hyaline, stigma and venation orange, nervulus antefurcal.</p><p><bold><italic>Metasoma</italic></bold>: Tergal discs dark, marginal areas broadly lightened hyaline brown-white (Fig. <xref ref-type="fig" rid="F3">3E</xref>). Terga with sculpture variable, disc of T1 smooth and shining, T2–4 with base weakly shagreened, sculpture disappearing medially, tergal margins without sculpture. T1 with disc sparsely punctate, punctures separated by 2–3 puncture diameters, discs of T2–4 with punctures separated by 1–2 puncture diameters, marginal areas impunctate. Tergal discs with scattered pale hairs, not forming hairbands. T6–7 with light brown hairs overlying pseudopygidial plate. S8 columnar, short, apical margin truncate, ventral surface with sparse short brown hairs. Genital capsule compact, gonocoxae with inner margins almost forming rounded 90° angle, very weakly projecting (Fig. <xref ref-type="fig" rid="F3">3F</xref>). Gonostyli narrow basally, strongly broadening and flattened apically, inner margin raised, outer surface with short golden-brown hairs. Penis valves occupying ½ space between gonostyli, outer margins slightly thickened, progressively narrowing apically.</p></tp:treatment-sec><tp:treatment-sec sec-type="distribution" id="SECID0EM2AE"><title>Distribution.</title><p>South-eastern Turkey (Hakkâri) and northern Iraq* (<xref ref-type="bibr" rid="B38">Wood 2023</xref>).</p></tp:treatment-sec><tp:treatment-sec><!--Section generated to contain objects referenced in tp:taxon-treatment.--><fig id="F1" position="float" orientation="portrait"><object-id xmlns:xlink="http://www.w3.org/1999/xlink" content-type="doi" xlink:type="simple">10.3897/zookeys.1205.120033.figure1</object-id><object-id xmlns:xlink="http://www.w3.org/1999/xlink" content-type="arpha" xlink:type="simple">AD44FC8A-38D8-57E7-A0AC-783D7BEC6469</object-id><label>Figure 1.</label><caption><p>Map of Iraq with novel data sites marked. New data locations: 1. Mount Gara, south of Sarsing, Duhok Governorate; 2. Besereh, Bablo, Duhok Governorate; 3. Mangesh, Duhok Governorate; 4. Mosul, Nineveh Governorate; 5. Hatra, Nineveh Governorate; 6. Baiji, Saladin Governorate. Landscape photographs correspond to localities 1 and 2.</p></caption><graphic xmlns:xlink="http://www.w3.org/1999/xlink" xlink:href="zookeys-1205-267_article-120033__-g001.jpg" position="float" orientation="portrait" xlink:type="simple" id="oo_1083009.jpg"><uri content-type="original_file" xlink:type="simple">https://binary.pensoft.net/fig/1083009</uri></graphic></fig></tp:treatment-sec><ref-list><ref id="B38"><mixed-citation xmlns:xlink="http://www.w3.org/1999/xlink" xlink:type="simple"><person-group><name name-style="western"><surname>Wood</surname><given-names>TJ</given-names></name></person-group> (<year>2023</year>) <article-title>New Old World <italic><tp:taxon-name><tp:taxon-name-part taxon-name-part-type="genus">Andrena</tp:taxon-name-part></tp:taxon-name></italic> species, with a focus on Turkey (<tp:taxon-name><tp:taxon-name-part taxon-name-part-type="order">Hymenoptera</tp:taxon-name-part></tp:taxon-name>: <tp:taxon-name><tp:taxon-name-part taxon-name-part-type="family">Andrenidae</tp:taxon-name-part></tp:taxon-name>).</article-title><source>Zootaxa</source><volume>5266</volume>(<issue>1</issue>): <fpage>1</fpage>–<lpage>72</lpage>. <ext-link xlink:href="10.11646/zootaxa.5266.1.1" ext-link-type="doi" xlink:type="simple">https://doi.org/10.11646/zootaxa.5266.1.1</ext-link></mixed-citation></ref></ref-list></tp:taxon-treatment>
