# Supplementary material for: ﻿A first revision of the Andrena of Iraq (Hymenoptera, Andrenidae), with the description of two new species from Iraqi Kurdistan and additional records from surrounding countries
Source: Zookeys. 2024 Jul 1;1205:267–98. doi: 10.3897/zookeys.1205.120033 (PMC11231575; doi:10.3897/zookeys.1205.120033)
Supplement: XML Treatment for Andrena (Notandrena) baiocchii [file zookeys.1205.120033-treatment10.xml]

<!DOCTYPE tp:taxon-treatment
  PUBLIC "-//TaxonX//DTD Taxonomic Treatment Publishing DTD v0 20100105//EN" "tax-treatment-NSO.dtd">
<tp:taxon-treatment xmlns:tp="http://www.plazi.org/taxpub"><tp:treatment-meta><kwd-group><label>Taxon classification</label><kwd>
                <named-content content-type="kingdom">Animalia</named-content>
              </kwd><kwd>
                <named-content content-type="order">Hymenoptera</named-content>
              </kwd><kwd>
                <named-content content-type="family">Andrenidae</named-content>
              </kwd></kwd-group><mixed-citation publication-type="journal"><person-group><name><surname>Wood</surname><given-names>Thomas J.</given-names></name><name><surname>Ismael</surname><given-names>Halgurd R.</given-names></name><name><surname>Baiocchi</surname><given-names>Daniele</given-names></name><name><surname>Hamad</surname><given-names>Mudhafar I.</given-names></name><name><surname>Bapir</surname><given-names>Tahseen T.</given-names></name><name><surname>Selis</surname><given-names>Marco</given-names></name></person-group><article-title>﻿A first revision of the <italic><tp:taxon-name><tp:taxon-name-part taxon-name-part-type="genus" reg="Andrena">Andrena</tp:taxon-name-part></tp:taxon-name></italic> of Iraq (<tp:taxon-name><tp:taxon-name-part taxon-name-part-type="order">Hymenoptera</tp:taxon-name-part></tp:taxon-name>, <tp:taxon-name><tp:taxon-name-part taxon-name-part-type="family">Andrenidae</tp:taxon-name-part></tp:taxon-name>), with the description of two new species from Iraqi Kurdistan and additional records from surrounding countries</article-title><source>Zookeys</source><day>01</day><month>07</month><year>2024</year><volume>1205</volume><fpage>267</fpage><lpage>298</lpage><pub-id pub-id-type="doi">10.3897/zookeys.1205.120033</pub-id></mixed-citation></tp:treatment-meta><tp:nomenclature><label>﻿10.</label><tp:taxon-name><object-id xmlns:xlink="http://www.w3.org/1999/xlink" content-type="arpha" xlink:type="simple">C0E8E128-7640-5F25-84F4-7A6A503D1AEC</object-id><tp:taxon-name-part taxon-name-part-type="genus" reg="Andrena">Andrena</tp:taxon-name-part> (<tp:taxon-name-part taxon-name-part-type="subgenus" reg="Notandrena">Notandrena</tp:taxon-name-part>) <tp:taxon-name-part taxon-name-part-type="species" reg="baiocchii">baiocchii</tp:taxon-name-part><object-id xmlns:xlink="http://www.w3.org/1999/xlink" content-type="zoobank" xlink:type="simple">https://zoobank.org/6005A148-DD6C-45CE-8284-4DB733F080F1</object-id></tp:taxon-name><tp:taxon-authority>Wood, sp. nov. *</tp:taxon-authority></tp:nomenclature><tp:treatment-sec sec-type="material" id="SECID0EA4AE"><title>Material examined.</title><p><bold><italic>Holotype</italic>: Iraq</bold>: Duhok, Mt. Gara [S of Sarsing], <named-content xmlns:xlink="http://www.w3.org/1999/xlink" content-type="dwc:verbatimCoordinates" xlink:type="simple"><named-content content-type="geo-json" specific-use="{&#34;type&#34;:&#34;Point&#34;,&#34;coordinates&#34;:[43.350600,37.015800]}" id="NCID0EO4AE" xlink:type="simple">37.0158°N, 43.3506°E</named-content></named-content>, 1912 m, 11.v.2023, 1♀, leg. D. Baiocchi, <named-content xmlns:xlink="http://www.w3.org/1999/xlink" content-type="dwc:institutional_code" xlink:title="Naturalis Biodiversity Center, Leiden, the Netherlands" xlink:href="http://grbio.org/institution/national-museum-natural-history-naturalis" xlink:type="simple">RMNH</named-content>. <bold><italic>Paratypes</italic>: Iraq</bold>: Same information as holotype, 5♀, <abbrev xmlns:xlink="http://www.w3.org/1999/xlink" content-type="institution" xlink:title="Personal collection of Marco Selis, Viterbo, Italy" id="ABBRID0E34AE" xlink:type="simple">MSVI</abbrev>/<named-content xmlns:xlink="http://www.w3.org/1999/xlink" content-type="dwc:institutional_code" xlink:title="Naturalis Biodiversity Center, Leiden, the Netherlands" xlink:href="http://grbio.org/institution/national-museum-natural-history-naturalis" xlink:type="simple">RMNH</named-content>/<abbrev xmlns:xlink="http://www.w3.org/1999/xlink" content-type="institution" xlink:title="Personal collection of Thomas J. Wood, Leiden, the Netherlands" id="ABBRID0EG5AE" xlink:type="simple">TJWC</abbrev>/<abbrev xmlns:xlink="http://www.w3.org/1999/xlink" content-type="institution" xlink:title="University of Duhok, Museum of Agriculture College, Duhok, Iraq" id="ABBRID0EL5AE" xlink:type="simple">DUMAI</abbrev>.</p></tp:treatment-sec><tp:treatment-sec sec-type="diagnosis" id="SECID0EQ5AE"><title>Diagnosis.</title><p><italic><tp:taxon-name><tp:taxon-name-part taxon-name-part-type="genus" reg="Andrena">Andrena</tp:taxon-name-part><tp:taxon-name-part taxon-name-part-type="species" reg="baiocchii">baiocchii</tp:taxon-name-part></tp:taxon-name></italic> can be recognised as part of the subgenus <tp:taxon-name><tp:taxon-name-part taxon-name-part-type="genus" reg="Andrena"/><tp:taxon-name-part taxon-name-part-type="subgenus" reg="Notandrena">Notandrena</tp:taxon-name-part></tp:taxon-name> Pérez, 1890 due to the dorsolateral angle of the pronotum with a strong transverse ridge (= pronotum with a strong humeral angle), dull impunctate terga (Fig. <xref ref-type="fig" rid="F4">4F</xref>; hence placing it closer to members of the former subgenus <tp:taxon-name><tp:taxon-name-part taxon-name-part-type="genus" reg="Andrena"/><tp:taxon-name-part taxon-name-part-type="subgenus" reg="Carandrena">Carandrena</tp:taxon-name-part></tp:taxon-name> Warncke, 1968), scutum with distinct but weakly shining to dull green-purple metallic reflections (Fig. <xref ref-type="fig" rid="F4">4D</xref>), hind tibiae which weakly but distinctly broaden medially and apically, resembling a crude isosceles triangle and covered with simple scopal hairs, and lack of any other distinctive characters. This combination of characters places it close to <italic><tp:taxon-name><tp:taxon-name-part taxon-name-part-type="genus" reg="Andrena">A.</tp:taxon-name-part><tp:taxon-name-part taxon-name-part-type="species" reg="schlettereri">schlettereri</tp:taxon-name-part></tp:taxon-name></italic> Friese, 1896 (Central Europe to Turkey), <italic><tp:taxon-name><tp:taxon-name-part taxon-name-part-type="genus" reg="Andrena">A.</tp:taxon-name-part><tp:taxon-name-part taxon-name-part-type="species" reg="purpureomicans">purpureomicans</tp:taxon-name-part></tp:taxon-name></italic> Alfken, 1935 (Turkey), <italic><tp:taxon-name><tp:taxon-name-part taxon-name-part-type="genus" reg="Andrena">A.</tp:taxon-name-part><tp:taxon-name-part taxon-name-part-type="species" reg="trimarginata">trimarginata</tp:taxon-name-part></tp:taxon-name></italic> (Radoszkowski, 1886) (= <italic><tp:taxon-name><tp:taxon-name-part taxon-name-part-type="genus" reg="Andrena">A.</tp:taxon-name-part><tp:taxon-name-part taxon-name-part-type="species" reg="zostera">zostera</tp:taxon-name-part></tp:taxon-name></italic> Warncke, 1975; Middle East and Central Asia, see below), and <italic><tp:taxon-name><tp:taxon-name-part taxon-name-part-type="genus" reg="Andrena">A.</tp:taxon-name-part><tp:taxon-name-part taxon-name-part-type="species" reg="aerinifrons">aerinifrons</tp:taxon-name-part></tp:taxon-name></italic> Dours, 1873 sensu lato (Iberia, North Africa, and the Middle East). <italic><tp:taxon-name><tp:taxon-name-part taxon-name-part-type="genus" reg="Andrea">Andrea</tp:taxon-name-part><tp:taxon-name-part taxon-name-part-type="species" reg="baiocchii">baiocchii</tp:taxon-name-part></tp:taxon-name></italic> can be separated from all these comparison species by the shape of the head which is almost round, only 1.1× wider than long (Fig. <xref ref-type="fig" rid="F4">4B</xref>; in comparison species is the head shorter, 1.2–1.4× wider than long) and the clypeus has contrasting surface sculpture, shagreened and weakly shining basally but becoming smooth and shining in its apical half AND with punctures becoming sparse, in the apical 1/3 of the clypeus with punctures separated by 1–3 puncture diameters (Fig. <xref ref-type="fig" rid="F4">4C</xref>). In comparison species the clypeus usually has a uniform sculpture, typically dull, never smooth and shining in its apical half (with the exception of <italic><tp:taxon-name><tp:taxon-name-part taxon-name-part-type="genus" reg="Andrena">A.</tp:taxon-name-part><tp:taxon-name-part taxon-name-part-type="species" reg="trimarginata">trimarginata</tp:taxon-name-part></tp:taxon-name></italic>) and the clypeal punctures are consistently denser. <italic><tp:taxon-name><tp:taxon-name-part taxon-name-part-type="genus" reg="Andrena">Andrena</tp:taxon-name-part><tp:taxon-name-part taxon-name-part-type="species" reg="trimarginata">trimarginata</tp:taxon-name-part></tp:taxon-name></italic> can be separated by the overall shape of the head (clearly wider than long) and by the density of clypeal punctures which are separated by a consistent 0.5–1 puncture diameters over the entire surface of the clypeus. Some individual species can also be separated with additional characters, as <italic><tp:taxon-name><tp:taxon-name-part taxon-name-part-type="genus" reg="Andrena">A.</tp:taxon-name-part><tp:taxon-name-part taxon-name-part-type="species" reg="baiocchii">baiocchii</tp:taxon-name-part></tp:taxon-name></italic> has a small body size of 7–8 mm (usually 8–9 mm in <italic><tp:taxon-name><tp:taxon-name-part taxon-name-part-type="genus" reg="Andrena">A.</tp:taxon-name-part><tp:taxon-name-part taxon-name-part-type="species" reg="aerinifrons">aerinifrons</tp:taxon-name-part></tp:taxon-name></italic>), the propodeal triangle has a network of finely raised rugae covering ¾ of its surface (Fig. <xref ref-type="fig" rid="F4">4E</xref>; surface smooth in <italic><tp:taxon-name><tp:taxon-name-part taxon-name-part-type="genus" reg="Andrena">A.</tp:taxon-name-part><tp:taxon-name-part taxon-name-part-type="species" reg="aerinifrons">aerinifrons</tp:taxon-name-part></tp:taxon-name></italic>), and the tarsi are dark and the terga are completely impunctate (with the tarsi lightened orange and the terga with shallow but distinct punctures in <italic><tp:taxon-name><tp:taxon-name-part taxon-name-part-type="genus" reg="Andrena">A.</tp:taxon-name-part><tp:taxon-name-part taxon-name-part-type="species" reg="purpureomicans">purpureomicans</tp:taxon-name-part></tp:taxon-name></italic>). The male is unknown, but is expected to share the relatively elongate head which is unusual within this group of species.</p><fig id="F4" position="float" orientation="portrait"><object-id xmlns:xlink="http://www.w3.org/1999/xlink" content-type="doi" xlink:type="simple">10.3897/zookeys.1205.120033.figure4</object-id><object-id xmlns:xlink="http://www.w3.org/1999/xlink" content-type="arpha" xlink:type="simple">DBE6C0A8-B21D-558A-8979-1868EF914525</object-id><label>Figure 4.</label><caption><p><tp:taxon-name><tp:taxon-name-part taxon-name-part-type="genus" reg="Andrena">Andrena</tp:taxon-name-part> (<tp:taxon-name-part taxon-name-part-type="subgenus" reg="Notandrena">Notandrena</tp:taxon-name-part>) <tp:taxon-name-part taxon-name-part-type="species" reg="baiocchii">baiocchii</tp:taxon-name-part></tp:taxon-name> sp. nov. female <bold>A</bold> habitus, lateral view <bold>B</bold> face, frontal view <bold>C</bold> clypeus, frontal view detail <bold>D</bold> scutum, dorsal view <bold>E</bold> propodeum, dorsal view <bold>F</bold> terga, dorsal view.</p></caption><graphic xmlns:xlink="http://www.w3.org/1999/xlink" xlink:href="zookeys-1205-267_article-120033__-g004.jpg" position="float" orientation="portrait" xlink:type="simple" id="oo_1083012.jpg"><uri content-type="original_file" xlink:type="simple">https://binary.pensoft.net/fig/1083012</uri></graphic></fig></tp:treatment-sec><tp:treatment-sec sec-type="description" id="SECID0ETFAG"><title>Description.</title><p><bold>Female. <italic>Body length</italic></bold>: 7–8 mm (Fig. <xref ref-type="fig" rid="F4">4A</xref>). <bold><italic>Head</italic></bold>: Dark, 1.1× wider than long (Fig. <xref ref-type="fig" rid="F4">4B</xref>). Clypeus domed, variably sculptured, in basal ½ with fine granular shagreen, weakly shining, in apical ½ smooth and shining, polished; surface punctate, punctures separated by 1–3 puncture diameters (Fig. <xref ref-type="fig" rid="F4">4C</xref>). Process of labrum small, rounded trapezoidal, 2× wider than long, apical margin weakly emarginate. Gena marginally exceeding diameter of compound eye; ocelloccipital distance equals ½ diameter of lateral ocellus. Foveae dorsally occupying slightly &lt; ½ space between compound eye and lateral ocellus, slightly narrowing ventrally, separated from inner margin of compound eye by distance subequal to its own diameter; foveae filled with brown hairs. Face, gena, vertex, and scape with sparse light brown hairs, none equalling length of scape. Antennae basally dark, A5–12 ventrally lightened by presence of grey-orange scales; A3 slightly exceeding A4+5, slightly shorter than A4+5+6.</p><p><bold><italic>Mesosoma</italic></bold>: Scutum and scutellum with dense fine granular microreticulation, weakly shining to dull, laterally and anteriorly with weak but distinct green-purple metallic reflections; surface irregularly and obscurely punctate, punctures separated laterally by 1–3 puncture diameters, medially by 3–5 puncture diameters (Fig. <xref ref-type="fig" rid="F4">4D</xref>). Pronotum with strong humeral angle. Mesepisternum and dorsolateral parts of propodeum with dense granular microreticulation, dull; propodeal triangle delineated by change in surface sculpture, predominantly covered with finely raised rugae over ¾ of its surface (Fig. <xref ref-type="fig" rid="F4">4E</xref>). Mesosoma with light brown hairs, longest on mesepisternum, not equalling length of scape. Propodeal corbicula incomplete, dorsal fringe composed of long plumose light brown hairs, internal surface with scattered light brown hairs. Legs predominantly dark, apical tarsal segments lightened brownish, pubescence light brown. Flocculus complete but relatively sparse, composed of light brown plumose hairs; femoral and tibial scopae composed of light brown-golden simple hairs. Hind tarsal claws with very small inner tooth. Wings hyaline, stigma bright orange, venation dark orange, nervulus antefurcal.</p><p><bold><italic>Metasoma</italic></bold>: Terga dark, apical margins weakly but distinctly depressed, partially lightened brown; tergal discs with regular granular microreticulation, weakly shining, essentially impunctate, with very weak and sparse punctures disappearing into background sculpture (Fig. <xref ref-type="fig" rid="F4">4F</xref>). Terga with scattered short white hairs, not forming apical hairbands. Apical fringe of T5 and hairs flanking pygidial plate orange. Pygidial plate large, broadly rounded triangular, lateral margin weakly raised and impunctate, internal surface densely punctate, punctures separated by &lt; 0.5 puncture diameters.</p><p><bold>Male.</bold> Unknown.</p></tp:treatment-sec><tp:treatment-sec sec-type="etymology" id="SECID0EKHAG"><title>Etymology.</title><p>The species is named after Daniele Baiocchi who has collected insects across much of the Mediterranean basin and Middle East, and who led bee collection during the expedition to Duhok Governorate in May 2023.</p></tp:treatment-sec><tp:treatment-sec sec-type="distribution" id="SECID0EPHAG"><title>Distribution.</title><p>Iraq (Kurdistan region).</p></tp:treatment-sec></tp:taxon-treatment>
