# Supplementary material for: ﻿A first revision of the Andrena of Iraq (Hymenoptera, Andrenidae), with the description of two new species from Iraqi Kurdistan and additional records from surrounding countries
Source: Zookeys. 2024 Jul 1;1205:267–98. doi: 10.3897/zookeys.1205.120033 (PMC11231575; doi:10.3897/zookeys.1205.120033)
Supplement: XML Treatment for Andrena (Aciandrena) duhokensis [file zookeys.1205.120033-treatment20.xml]

<!DOCTYPE tp:taxon-treatment
  PUBLIC "-//TaxonX//DTD Taxonomic Treatment Publishing DTD v0 20100105//EN" "tax-treatment-NSO.dtd">
<tp:taxon-treatment xmlns:tp="http://www.plazi.org/taxpub"><tp:treatment-meta><kwd-group><label>Taxon classification</label><kwd>
                <named-content content-type="kingdom">Animalia</named-content>
              </kwd><kwd>
                <named-content content-type="order">Hymenoptera</named-content>
              </kwd><kwd>
                <named-content content-type="family">Andrenidae</named-content>
              </kwd></kwd-group><mixed-citation publication-type="journal"><person-group><name><surname>Wood</surname><given-names>Thomas J.</given-names></name><name><surname>Ismael</surname><given-names>Halgurd R.</given-names></name><name><surname>Baiocchi</surname><given-names>Daniele</given-names></name><name><surname>Hamad</surname><given-names>Mudhafar I.</given-names></name><name><surname>Bapir</surname><given-names>Tahseen T.</given-names></name><name><surname>Selis</surname><given-names>Marco</given-names></name></person-group><article-title>﻿A first revision of the <italic><tp:taxon-name><tp:taxon-name-part taxon-name-part-type="genus" reg="Andrena">Andrena</tp:taxon-name-part></tp:taxon-name></italic> of Iraq (<tp:taxon-name><tp:taxon-name-part taxon-name-part-type="order">Hymenoptera</tp:taxon-name-part></tp:taxon-name>, <tp:taxon-name><tp:taxon-name-part taxon-name-part-type="family">Andrenidae</tp:taxon-name-part></tp:taxon-name>), with the description of two new species from Iraqi Kurdistan and additional records from surrounding countries</article-title><source>Zookeys</source><day>01</day><month>07</month><year>2024</year><volume>1205</volume><fpage>267</fpage><lpage>298</lpage><pub-id pub-id-type="doi">10.3897/zookeys.1205.120033</pub-id></mixed-citation></tp:treatment-meta><tp:nomenclature><label>﻿20.</label><tp:taxon-name><object-id xmlns:xlink="http://www.w3.org/1999/xlink" content-type="arpha" xlink:type="simple">64180BEE-5A83-55D4-A308-9FA3C2E06A0F</object-id><tp:taxon-name-part taxon-name-part-type="genus" reg="Andrena">Andrena</tp:taxon-name-part> (<tp:taxon-name-part taxon-name-part-type="subgenus" reg="Aciandrena">Aciandrena</tp:taxon-name-part>) <tp:taxon-name-part taxon-name-part-type="species" reg="duhokensis">duhokensis</tp:taxon-name-part><object-id xmlns:xlink="http://www.w3.org/1999/xlink" content-type="zoobank" xlink:type="simple">https://zoobank.org/3C35CEE1-7063-4C23-8577-1BA21A6CCAFE</object-id></tp:taxon-name><tp:taxon-authority>Wood, sp. nov. *</tp:taxon-authority></tp:nomenclature><tp:treatment-sec sec-type="material" id="SECID0EVGBG"><title>Material examined.</title><p><bold><italic>Holotype</italic>: Iraq</bold>: Duhok, Mt. Gara [S of Sarsing], <named-content xmlns:xlink="http://www.w3.org/1999/xlink" content-type="dwc:verbatimCoordinates" xlink:type="simple"><named-content content-type="geo-json" specific-use="{&#34;type&#34;:&#34;Point&#34;,&#34;coordinates&#34;:[43.350600,37.015800]}" id="NCID0EDHBG" xlink:type="simple">37.0158°N, 43.3506°E</named-content></named-content>, 1912 m, 11.v.2023, 1♂, leg. D. Baiocchi, <named-content xmlns:xlink="http://www.w3.org/1999/xlink" content-type="dwc:institutional_code" xlink:title="Naturalis Biodiversity Center, Leiden, the Netherlands" xlink:href="http://grbio.org/institution/national-museum-natural-history-naturalis" xlink:type="simple">RMNH</named-content>. <bold><italic>Paratypes</italic>: Iraq</bold>: Same information as holotype, 7♂, <abbrev xmlns:xlink="http://www.w3.org/1999/xlink" content-type="institution" xlink:title="Personal collection of Marco Selis, Viterbo, Italy" id="ABBRID0ERHBG" xlink:type="simple">MSVI</abbrev>/<named-content xmlns:xlink="http://www.w3.org/1999/xlink" content-type="dwc:institutional_code" xlink:title="Naturalis Biodiversity Center, Leiden, the Netherlands" xlink:href="http://grbio.org/institution/national-museum-natural-history-naturalis" xlink:type="simple">RMNH</named-content>/<abbrev xmlns:xlink="http://www.w3.org/1999/xlink" content-type="institution" xlink:title="Personal collection of Thomas J. Wood, Leiden, the Netherlands" id="ABBRID0E2HBG" xlink:type="simple">TJWC</abbrev>/<abbrev xmlns:xlink="http://www.w3.org/1999/xlink" content-type="institution" xlink:title="University of Duhok, Museum of Agriculture College, Duhok, Iraq" id="ABBRID0EAIBG" xlink:type="simple">DUMAI</abbrev>.</p></tp:treatment-sec><tp:treatment-sec sec-type="diagnosis" id="SECID0EFIBG"><title>Diagnosis.</title><p><italic><tp:taxon-name><tp:taxon-name-part taxon-name-part-type="genus" reg="Andrena">Andrena</tp:taxon-name-part><tp:taxon-name-part taxon-name-part-type="species" reg="duhokensis">duhokensis</tp:taxon-name-part></tp:taxon-name></italic> can be recognised as part of the subgenus <tp:taxon-name><tp:taxon-name-part taxon-name-part-type="genus" reg="Andrena"/><tp:taxon-name-part taxon-name-part-type="subgenus" reg="Aciandrena">Aciandrena</tp:taxon-name-part></tp:taxon-name> Warncke, 1968 due to the small body size, dark integument with the exception of the pale-marked clypeus (Fig. <xref ref-type="fig" rid="F5">5A</xref>), finely shagreened propodeal triangle (Fig. <xref ref-type="fig" rid="F5">5D</xref>; without lateral or basal rugae), more or less impunctate terga (Fig. <xref ref-type="fig" rid="F5">5E</xref>), strongly antefurcal nervulus, and typical simple genital capsule (Fig. <xref ref-type="fig" rid="F5">5F; e</xref>.g., without completely reduced gonocoxae as in most members of the subgenus <tp:taxon-name><tp:taxon-name-part taxon-name-part-type="genus" reg="Andrena"/><tp:taxon-name-part taxon-name-part-type="subgenus" reg="Graecandrena">Graecandrena</tp:taxon-name-part></tp:taxon-name> Warncke, 1968). Identification of <italic><tp:taxon-name><tp:taxon-name-part taxon-name-part-type="genus" reg="Aciandrena">Aciandrena</tp:taxon-name-part></tp:taxon-name></italic> species is extremely challenging due to the large number of often cryptic species found in dry environments, their often very local distributions, and lack of good characters in the female sex. Fortunately, males are a little easier to identify through the examination of the genital capsule. <italic><tp:taxon-name><tp:taxon-name-part taxon-name-part-type="genus" reg="Andrena">Andrena</tp:taxon-name-part><tp:taxon-name-part taxon-name-part-type="species" reg="duhokensis">duhokensis</tp:taxon-name-part></tp:taxon-name></italic> can be initially recognised due to its almost entirely yellow-marked clypeus (with the exception of two small black marks [sometimes absent] and some narrow black areas at the edges of the clypeus), placing it closest to <italic><tp:taxon-name><tp:taxon-name-part taxon-name-part-type="genus" reg="Andrena">A.</tp:taxon-name-part><tp:taxon-name-part taxon-name-part-type="species" reg="tenuis">tenuis</tp:taxon-name-part></tp:taxon-name></italic> Morawitz, 1877 which was described from the Caucasus. However, <italic><tp:taxon-name><tp:taxon-name-part taxon-name-part-type="genus" reg="Andrena">A.</tp:taxon-name-part><tp:taxon-name-part taxon-name-part-type="species" reg="duhokensis">duhokensis</tp:taxon-name-part></tp:taxon-name></italic> can be recognised due to the unique form of the genital capsule which has the gonocoxal teeth with their apexes strongly truncate and asymmetrical so that they diverge from each other (Fig. <xref ref-type="fig" rid="F5">5F</xref>); in other words, they form somewhat pointed but flattened and diverging teeth. In comparative species of <italic><tp:taxon-name><tp:taxon-name-part taxon-name-part-type="genus" reg="Aciandrena">Aciandrena</tp:taxon-name-part></tp:taxon-name></italic>, the gonocoxal teeth are either strongly produced and truncate (e.g., <italic><tp:taxon-name><tp:taxon-name-part taxon-name-part-type="genus" reg="Andrena">A.</tp:taxon-name-part><tp:taxon-name-part taxon-name-part-type="species" reg="deminuta">deminuta</tp:taxon-name-part></tp:taxon-name></italic> Wood 2022 from Iran), produced into narrowly pointed or more broadly rounded teeth (e.g., <italic><tp:taxon-name><tp:taxon-name-part taxon-name-part-type="genus" reg="Andrena">A.</tp:taxon-name-part><tp:taxon-name-part taxon-name-part-type="species" reg="tenuis">tenuis</tp:taxon-name-part></tp:taxon-name></italic> from Turkey and the Caucasus, <italic><tp:taxon-name><tp:taxon-name-part taxon-name-part-type="genus" reg="Andrena">A.</tp:taxon-name-part><tp:taxon-name-part taxon-name-part-type="species" reg="aciculata">aciculata</tp:taxon-name-part></tp:taxon-name></italic> Morawitz, 1886 from Europe to the Caucasus), or reduced and truncate but never forming diverging teeth (e.g., <italic><tp:taxon-name><tp:taxon-name-part taxon-name-part-type="genus" reg="Andrena">A.</tp:taxon-name-part><tp:taxon-name-part taxon-name-part-type="species" reg="judaea">judaea</tp:taxon-name-part></tp:taxon-name></italic> Scheuchl &amp; Pisanty, 2016 from Israel). In this context, <italic><tp:taxon-name><tp:taxon-name-part taxon-name-part-type="genus" reg="Andrena">A.</tp:taxon-name-part><tp:taxon-name-part taxon-name-part-type="species" reg="duhokensis">duhokensis</tp:taxon-name-part></tp:taxon-name></italic> can be separated from all similar species.</p><fig id="F5" position="float" orientation="portrait"><object-id xmlns:xlink="http://www.w3.org/1999/xlink" content-type="doi" xlink:type="simple">10.3897/zookeys.1205.120033.figure5</object-id><object-id xmlns:xlink="http://www.w3.org/1999/xlink" content-type="arpha" xlink:type="simple">96C67188-9C86-5C49-B2DE-977A05249501</object-id><label>Figure 5.</label><caption><p><tp:taxon-name><tp:taxon-name-part taxon-name-part-type="genus" reg="Andrena">Andrena</tp:taxon-name-part> (<tp:taxon-name-part taxon-name-part-type="subgenus" reg="Aciandrena">Aciandrena</tp:taxon-name-part>) <tp:taxon-name-part taxon-name-part-type="species" reg="duhokensis">duhokensis</tp:taxon-name-part></tp:taxon-name> sp. nov. male <bold>A</bold> habitus, lateral view <bold>B</bold> face, frontal view <bold>C</bold> scutum, dorsal view <bold>D</bold> propodeum, dorsal view <bold>E</bold> terga, dorsal view <bold>F</bold> genital capsule, dorsal view.</p></caption><graphic xmlns:xlink="http://www.w3.org/1999/xlink" xlink:href="zookeys-1205-267_article-120033__-g005.jpg" position="float" orientation="portrait" xlink:type="simple" id="oo_1083013.jpg"><uri content-type="original_file" xlink:type="simple">https://binary.pensoft.net/fig/1083013</uri></graphic></fig></tp:treatment-sec><tp:treatment-sec sec-type="description" id="SECID0EJOBG"><title>Description.</title><p><bold>Female.</bold> Unknown.</p><p><bold>Male.</bold> Body length 4–5 mm (Fig. <xref ref-type="fig" rid="F5">5A</xref>). <bold><italic>Head</italic></bold>: Dark, 1.25× wider than long (Fig. <xref ref-type="fig" rid="F5">5B</xref>). Clypeus weakly domed, predominantly yellow or pale yellow marked with exception of two black dots (sometimes absent) and narrow black markings laterally; surface finely shagreened and weakly shining, irregularly punctate, punctures separated by 1–3 puncture diameters. Process of labrum small, rounded trapezoidal, 2× wider than long, apical margin weakly emarginate. Gena subequal to diameter of compound eye; ocelloccipital distance equals diameter of lateral ocellus. Head covered with dirty white hairs, none equalling length of scape. Antennae basally dark, A4–13 ventrally lightened by presence of grey scales; A3 exceeding length of A4, shorter than A4+5; A4 sub-square, shorter than long, A5 quadrate, as long as broad.</p><p><bold><italic>Mesosoma</italic></bold>: Scutum and scutellum with fine granular shagreen, weakly shining, irregularly punctate, punctures separated by 1–4 puncture diameters (Fig. <xref ref-type="fig" rid="F5">5C</xref>). Mesepisternum and dorsolateral parts of propodeum with regular but large microreticulation, dull to weakly shining; propodeal triangle large, indicated by change in surface sculpture, internal surface with fine granular microreticulation, in some parts with weakly raised network of carinae between microreticulation, surface dull (Fig. <xref ref-type="fig" rid="F5">5D</xref>). Mesosoma with sparse short whitish hairs. Legs predominantly dark, apical tarsal segments slightly lightened orange, pubescence white. Hind tarsal claws with strong inner tooth. Wings hyaline, stigma, and venation pale orange, nervulus very strongly antefurcal.</p><p><bold><italic>Metasoma</italic></bold>: Terga predominantly dark, tergal margins weakly but distinctly depressed, broadly lightened hyaline yellow-brown (Fig. <xref ref-type="fig" rid="F5">5E</xref>). Tergal discs finely microreticulate to shagreened, weakly shining, surface essentially impunctate, with scattered obscure punctures disappearing into underlying sculpture. Terga with sparse scattered short hairs, not forming hairbands. T6 and T7 with long light brown hairs overlying pseudopygidial plate of T7. S8 narrow, apex slightly broadened like a fish-tail, truncate, ventral surface with dense lateral fan of brown hairs. Genital capsule compact, gonocoxae produced into apical teeth, teeth strongly truncate, apexes angled and diverging from each other to form angular anteriorly projecting teeth (Fig. <xref ref-type="fig" rid="F5">5F</xref>). Gonostyli flattened and spatulate, internal margins raised, forming slight bump on inner margin basally. Penis valves moderate, occupying ½ space between gonostyli basally, strongly tapering apically.</p></tp:treatment-sec><tp:treatment-sec sec-type="etymology" id="SECID0E5PBG"><title>Etymology.</title><p>The name is derived from the city of Duhok which gives its name to the province in which these specimens were collected.</p></tp:treatment-sec><tp:treatment-sec sec-type="distribution" id="SECID0EDQBG"><title>Distribution.</title><p>Iraq (Kurdistan region).</p></tp:treatment-sec></tp:taxon-treatment>
