# Supplementary material for: ﻿A first revision of the Andrena of Iraq (Hymenoptera, Andrenidae), with the description of two new species from Iraqi Kurdistan and additional records from surrounding countries
Source: Zookeys. 2024 Jul 1;1205:267–98. doi: 10.3897/zookeys.1205.120033 (PMC11231575; doi:10.3897/zookeys.1205.120033)
Supplement: XML Treatment for Andrena (Micrandrena) elam [file zookeys.1205.120033-treatment21.xml]

<!DOCTYPE tp:taxon-treatment
  PUBLIC "-//TaxonX//DTD Taxonomic Treatment Publishing DTD v0 20100105//EN" "tax-treatment-NSO.dtd">
<tp:taxon-treatment xmlns:tp="http://www.plazi.org/taxpub"><tp:treatment-meta><kwd-group><label>Taxon classification</label><kwd>
                <named-content content-type="kingdom">Animalia</named-content>
              </kwd><kwd>
                <named-content content-type="order">Hymenoptera</named-content>
              </kwd><kwd>
                <named-content content-type="family">Andrenidae</named-content>
              </kwd></kwd-group><mixed-citation publication-type="journal"><person-group><name><surname>Wood</surname><given-names>Thomas J.</given-names></name><name><surname>Ismael</surname><given-names>Halgurd R.</given-names></name><name><surname>Baiocchi</surname><given-names>Daniele</given-names></name><name><surname>Hamad</surname><given-names>Mudhafar I.</given-names></name><name><surname>Bapir</surname><given-names>Tahseen T.</given-names></name><name><surname>Selis</surname><given-names>Marco</given-names></name></person-group><article-title>﻿A first revision of the <italic><tp:taxon-name><tp:taxon-name-part taxon-name-part-type="genus" reg="Andrena">Andrena</tp:taxon-name-part></tp:taxon-name></italic> of Iraq (<tp:taxon-name><tp:taxon-name-part taxon-name-part-type="order">Hymenoptera</tp:taxon-name-part></tp:taxon-name>, <tp:taxon-name><tp:taxon-name-part taxon-name-part-type="family">Andrenidae</tp:taxon-name-part></tp:taxon-name>), with the description of two new species from Iraqi Kurdistan and additional records from surrounding countries</article-title><source>Zookeys</source><day>01</day><month>07</month><year>2024</year><volume>1205</volume><fpage>267</fpage><lpage>298</lpage><pub-id pub-id-type="doi">10.3897/zookeys.1205.120033</pub-id></mixed-citation></tp:treatment-meta><tp:nomenclature><label>﻿21.</label><tp:taxon-name><object-id xmlns:xlink="http://www.w3.org/1999/xlink" content-type="arpha" xlink:type="simple">BA4086AE-5DC1-5BE1-9473-7533CC071653</object-id><tp:taxon-name-part taxon-name-part-type="genus" reg="Andrena">Andrena</tp:taxon-name-part> (<tp:taxon-name-part taxon-name-part-type="subgenus" reg="Micrandrena">Micrandrena</tp:taxon-name-part>) <tp:taxon-name-part taxon-name-part-type="species" reg="elam">elam</tp:taxon-name-part></tp:taxon-name><tp:taxon-authority>Wood, 2022 *</tp:taxon-authority></tp:nomenclature><tp:treatment-sec sec-type="material" id="SECID0EPRBG"><title>Material examined.</title><p><bold>Iraq</bold>: Duhok, Mt. Gara [S of Sarsing], <named-content xmlns:xlink="http://www.w3.org/1999/xlink" content-type="dwc:verbatimCoordinates" xlink:type="simple"><named-content content-type="geo-json" specific-use="{&#34;type&#34;:&#34;Point&#34;,&#34;coordinates&#34;:[43.350600,37.015800]}" id="NCID0E1RBG" xlink:type="simple">37.0158°N, 43.3506°E</named-content></named-content>, 1912 m, 11.v.2023, 23♂, 1♀, leg. D. Baiocchi, <abbrev xmlns:xlink="http://www.w3.org/1999/xlink" content-type="institution" xlink:title="Personal collection of Marco Selis, Viterbo, Italy" id="ABBRID0E6RBG" xlink:type="simple">MSVI</abbrev>/<abbrev xmlns:xlink="http://www.w3.org/1999/xlink" content-type="institution" xlink:title="Personal collection of Thomas J. Wood, Leiden, the Netherlands" id="ABBRID0EESBG" xlink:type="simple">TJWC</abbrev>.</p></tp:treatment-sec><tp:treatment-sec sec-type="remarks" id="SECID0EJSBG"><title>Remarks and diagnosis.</title><p>Wood in <xref ref-type="bibr" rid="B41">Wood and Monfared (2022)</xref> described <italic><tp:taxon-name><tp:taxon-name-part taxon-name-part-type="genus" reg="Andrena">A.</tp:taxon-name-part><tp:taxon-name-part taxon-name-part-type="species" reg="elam">elam</tp:taxon-name-part></tp:taxon-name></italic> in the female sex from western and southern Iran, and <xref ref-type="bibr" rid="B38">Wood (2023)</xref> reported further specimens from southern and south-eastern Turkey. Numerous male specimens from northern Iraq are now available. They can be recognised as <italic><tp:taxon-name><tp:taxon-name-part taxon-name-part-type="genus" reg="Andrena"/><tp:taxon-name-part taxon-name-part-type="subgenus" reg="Micrandrena">Micrandrena</tp:taxon-name-part></tp:taxon-name></italic> due to the small body size, dark integument (including clypeus Fig. <xref ref-type="fig" rid="F6">6B</xref>), entirely rugose propodeal triangle (Fig. <xref ref-type="fig" rid="F6">6D</xref>), and normal genital capsule. As in the female sex, they can be separated from other <italic><tp:taxon-name><tp:taxon-name-part taxon-name-part-type="genus" reg="Andrena"/><tp:taxon-name-part taxon-name-part-type="subgenus" reg="Micrandrena">Micrandrena</tp:taxon-name-part></tp:taxon-name></italic> species by the combination of smooth and shining scutum and scutellum with moderately dense punctures (Fig. <xref ref-type="fig" rid="F6">6C</xref>), the tergal discs with extremely strong and dense reticulation (Fig. <xref ref-type="fig" rid="F6">6E</xref>), this reticulation becoming much weaker on the marginal areas, with punctures visible on the discs of T3–4 (though comparatively weaker and less visible than in the female), and by the tergal margins becoming progressively more strongly depressed. Additionally, the genital capsule is distinctive (Fig. <xref ref-type="fig" rid="F6">6F</xref>), somewhat elongate, with the gonocoxae produced into weak angular teeth, with thickened gonostyli with a weak rounded bump on their inner margins and outer surface lightened and covered with short golden hairs. It resembles the form of two former <italic><tp:taxon-name><tp:taxon-name-part taxon-name-part-type="genus" reg="Fumandrena">Fumandrena</tp:taxon-name-part></tp:taxon-name></italic> (= <italic><tp:taxon-name><tp:taxon-name-part taxon-name-part-type="genus" reg="Andrena"/><tp:taxon-name-part taxon-name-part-type="subgenus" reg="Micrandrena">Micrandrena</tp:taxon-name-part></tp:taxon-name></italic>) species (<italic><tp:taxon-name><tp:taxon-name-part taxon-name-part-type="genus" reg="Andrena">A.</tp:taxon-name-part><tp:taxon-name-part taxon-name-part-type="species" reg="fabrella">fabrella</tp:taxon-name-part></tp:taxon-name></italic> Pérez, 1895 (western Mediterranean) and <italic><tp:taxon-name><tp:taxon-name-part taxon-name-part-type="genus" reg="Andrena">A.</tp:taxon-name-part><tp:taxon-name-part taxon-name-part-type="species" reg="tomora">tomora</tp:taxon-name-part></tp:taxon-name></italic> Warncke, 1975 (eastern Mediterranean)), but these have the gonostyli apically flattened, not thickened. It is very close to <italic><tp:taxon-name><tp:taxon-name-part taxon-name-part-type="genus" reg="Andrena">A.</tp:taxon-name-part><tp:taxon-name-part taxon-name-part-type="species" reg="subviridula">subviridula</tp:taxon-name-part></tp:taxon-name></italic> Wood, 2022 (northern Iran, see illustrations in <xref ref-type="bibr" rid="B41">Wood and Monfared 2022</xref>), but can be separated by the gonocoxae produced into apical points (in <italic><tp:taxon-name><tp:taxon-name-part taxon-name-part-type="genus" reg="Andrena">A.</tp:taxon-name-part><tp:taxon-name-part taxon-name-part-type="species" reg="subviridula">subviridula</tp:taxon-name-part></tp:taxon-name></italic> with the gonocoxae apically truncate), by the weaker bump on the inner margins of the gonostyli (in <italic><tp:taxon-name><tp:taxon-name-part taxon-name-part-type="genus" reg="Andrena">A.</tp:taxon-name-part><tp:taxon-name-part taxon-name-part-type="species" reg="subviridula">subviridula</tp:taxon-name-part></tp:taxon-name></italic> with this bump comparatively more pronounced), and by the more extensively shiny scutum which lacks subtle greasy green-metallic reflections (in <italic><tp:taxon-name><tp:taxon-name-part taxon-name-part-type="genus" reg="Andrena">A.</tp:taxon-name-part><tp:taxon-name-part taxon-name-part-type="species" reg="subviridula">subviridula</tp:taxon-name-part></tp:taxon-name></italic> with the scutum more extensively shagreened anteriorly and laterally).</p><fig id="F6" position="float" orientation="portrait"><object-id xmlns:xlink="http://www.w3.org/1999/xlink" content-type="doi" xlink:type="simple">10.3897/zookeys.1205.120033.figure6</object-id><object-id xmlns:xlink="http://www.w3.org/1999/xlink" content-type="arpha" xlink:type="simple">6FB53864-0B38-52DD-818A-3B5007A4F46D</object-id><label>Figure 6.</label><caption><p><tp:taxon-name><tp:taxon-name-part taxon-name-part-type="genus" reg="Andrena">Andrena</tp:taxon-name-part> (<tp:taxon-name-part taxon-name-part-type="subgenus" reg="Micrandrena">Micrandrena</tp:taxon-name-part>) <tp:taxon-name-part taxon-name-part-type="species" reg="elam">elam</tp:taxon-name-part></tp:taxon-name> Wood, 2022 male <bold>A</bold> habitus, lateral view <bold>B</bold> face, frontal view <bold>C</bold> scutum, dorsal view <bold>D</bold> propodeum, dorsal view <bold>E</bold> terga, dorsal view <bold>F</bold> genital capsule, dorsal view.</p></caption><graphic xmlns:xlink="http://www.w3.org/1999/xlink" xlink:href="zookeys-1205-267_article-120033__-g006.jpg" position="float" orientation="portrait" xlink:type="simple" id="oo_1083014.jpg"><uri content-type="original_file" xlink:type="simple">https://binary.pensoft.net/fig/1083014</uri></graphic></fig></tp:treatment-sec><tp:treatment-sec sec-type="description" id="SECID0E6XBG"><title>Description.</title><p><bold>Male. <italic>Body length</italic></bold>: 6 mm (Fig. <xref ref-type="fig" rid="F6">6A</xref>). <bold><italic>Head</italic></bold>: Dark, 1.45× wider than long (Fig. <xref ref-type="fig" rid="F6">6B</xref>). Clypeus domed, densely punctate, punctures separated by &lt; 0.5–1 puncture diameter, surface with weakly raised latitudinal striations between punctures, surface weakly shining. Process of labrum trapezoidal, 2× wider than long, anterior margin weakly emarginate, surface smooth and shining. Gena equalling diameter of compound eye; ocelloccipital distance equalling diameter of lateral ocellus. Head with sparse whitish hairs, none equalling length of scape; clypeus in fresh individuals with moderate “beard” of ventrally projecting pale hairs. Antennae dark, A5–13 ventrally lightened by presence of silver-grey scales; A3 exceeding length of A4, shorter than A4+5.</p><p><bold><italic>Mesosoma</italic></bold>: Scutum and scutellum polished and shining over almost entire surface, scutum weakly shagreened anteriorly; irregularly punctate, punctures separated by 1–3 puncture diameters (Fig. <xref ref-type="fig" rid="F6">6C</xref>). Pronotum rounded. Mesepisternum microreticulate, dull. Dorsolateral parts of propodeum microreticulate, dull, sculpture overlain by network of irregular raised rugosity; propodeal triangle laterally defined by irregular carinae, internal surface densely covered with network of evenly-spaced rugae, propodeal triangle thus well-differentiated from dorsolateral parts of propodeum (Fig. <xref ref-type="fig" rid="F6">6D</xref>). Mesosoma covered with sparse light brown hairs, none equalling length of scape. Legs dark, apical tarsal segments paler dark brown, pubescence whitish. Hind tarsal claws with inner tooth. Wings hyaline, stigma dark brown, venation orange-brown, nervulus interstitial.</p><p><bold><italic>Metasoma</italic></bold>: Tergal discs dark, marginal areas with apical rim narrowly lightened brown (Fig. <xref ref-type="fig" rid="F6">6E</xref>). Tergal discs strongly reticulate, reticulation strongest on T1, surface dull, becoming progressively weaker on subsequent terga, discs of T5 and T6 weakly shining; marginal areas shagreened, weakly shining. Tergal discs obscurely punctate, T1 almost impunctate, punctures progressively more visible on subsequent terga, punctures on disc of T4 separated by 1–2 puncture diameters. Tergal discs with scattered pale hairs, not forming hairbands. T6 and T7 with light brown hairs overlying pseudopygidial plate. S8 columnar, apical margin truncate, ventral surface with sparse short brown hairs. Genital capsule somewhat elongate, gonocoxae with apical margins produced into slightly projecting narrow apical teeth (Fig. <xref ref-type="fig" rid="F6">6F</xref>). Gonostyli robust, thickened, with weak bump on internal margins basally, apically weakly flattened, apical ½ lightened hyaline yellowish. Penis valves narrow, occupying ½ space between gonostyli, uniformly narrowing towards apex.</p></tp:treatment-sec><tp:treatment-sec sec-type="distribution" id="SECID0ESZBG"><title>Distribution.</title><p>Southern and south-eastern Turkey, northern Iraq*, and western and southern Iran (<xref ref-type="bibr" rid="B41">Wood and Monfared 2022</xref>; <xref ref-type="bibr" rid="B38">Wood 2023</xref>).</p></tp:treatment-sec><ref-list><ref id="B41"><mixed-citation xmlns:xlink="http://www.w3.org/1999/xlink" xlink:type="simple"><person-group><name name-style="western"><surname>Wood</surname><given-names>TJ</given-names></name><name name-style="western"><surname>Monfared</surname><given-names>A</given-names></name></person-group> (<year>2022</year>) <article-title>A revision of the <italic><tp:taxon-name><tp:taxon-name-part taxon-name-part-type="genus">Andrena</tp:taxon-name-part></tp:taxon-name></italic> (<tp:taxon-name><tp:taxon-name-part taxon-name-part-type="order">Hymenoptera</tp:taxon-name-part></tp:taxon-name>: <tp:taxon-name><tp:taxon-name-part taxon-name-part-type="family">Andrenidae</tp:taxon-name-part></tp:taxon-name>) fauna of Iran, with the description of 16 new species.</article-title><source>European Journal of Taxonomy</source><volume>843</volume>: <fpage>1</fpage>–<lpage>136</lpage>. <ext-link xlink:href="10.5852/ejt.2022.843.1947" ext-link-type="doi" xlink:type="simple">https://doi.org/10.5852/ejt.2022.843.1947</ext-link></mixed-citation></ref><ref id="B38"><mixed-citation xmlns:xlink="http://www.w3.org/1999/xlink" xlink:type="simple"><person-group><name name-style="western"><surname>Wood</surname><given-names>TJ</given-names></name></person-group> (<year>2023</year>) <article-title>New Old World <italic><tp:taxon-name><tp:taxon-name-part taxon-name-part-type="genus">Andrena</tp:taxon-name-part></tp:taxon-name></italic> species, with a focus on Turkey (<tp:taxon-name><tp:taxon-name-part taxon-name-part-type="order">Hymenoptera</tp:taxon-name-part></tp:taxon-name>: <tp:taxon-name><tp:taxon-name-part taxon-name-part-type="family">Andrenidae</tp:taxon-name-part></tp:taxon-name>).</article-title><source>Zootaxa</source><volume>5266</volume>(<issue>1</issue>): <fpage>1</fpage>–<lpage>72</lpage>. <ext-link xlink:href="10.11646/zootaxa.5266.1.1" ext-link-type="doi" xlink:type="simple">https://doi.org/10.11646/zootaxa.5266.1.1</ext-link></mixed-citation></ref></ref-list></tp:taxon-treatment>
