# Supplementary material for: ﻿A first revision of the Andrena of Iraq (Hymenoptera, Andrenidae), with the description of two new species from Iraqi Kurdistan and additional records from surrounding countries
Source: Zookeys. 2024 Jul 1;1205:267–98. doi: 10.3897/zookeys.1205.120033 (PMC11231575; doi:10.3897/zookeys.1205.120033)
Supplement: XML Treatment for Andrena (Plastandrena) eversmanni [file zookeys.1205.120033-treatment24.xml]

<!DOCTYPE tp:taxon-treatment
  PUBLIC "-//TaxonX//DTD Taxonomic Treatment Publishing DTD v0 20100105//EN" "tax-treatment-NSO.dtd">
<tp:taxon-treatment xmlns:tp="http://www.plazi.org/taxpub"><tp:treatment-meta><kwd-group><label>Taxon classification</label><kwd>
                <named-content content-type="kingdom">Animalia</named-content>
              </kwd><kwd>
                <named-content content-type="order">Hymenoptera</named-content>
              </kwd><kwd>
                <named-content content-type="family">Andrenidae</named-content>
              </kwd></kwd-group><mixed-citation publication-type="journal"><person-group><name><surname>Wood</surname><given-names>Thomas J.</given-names></name><name><surname>Ismael</surname><given-names>Halgurd R.</given-names></name><name><surname>Baiocchi</surname><given-names>Daniele</given-names></name><name><surname>Hamad</surname><given-names>Mudhafar I.</given-names></name><name><surname>Bapir</surname><given-names>Tahseen T.</given-names></name><name><surname>Selis</surname><given-names>Marco</given-names></name></person-group><article-title>﻿A first revision of the <italic><tp:taxon-name><tp:taxon-name-part taxon-name-part-type="genus" reg="Andrena">Andrena</tp:taxon-name-part></tp:taxon-name></italic> of Iraq (<tp:taxon-name><tp:taxon-name-part taxon-name-part-type="order">Hymenoptera</tp:taxon-name-part></tp:taxon-name>, <tp:taxon-name><tp:taxon-name-part taxon-name-part-type="family">Andrenidae</tp:taxon-name-part></tp:taxon-name>), with the description of two new species from Iraqi Kurdistan and additional records from surrounding countries</article-title><source>Zookeys</source><day>01</day><month>07</month><year>2024</year><volume>1205</volume><fpage>267</fpage><lpage>298</lpage><pub-id pub-id-type="doi">10.3897/zookeys.1205.120033</pub-id></mixed-citation></tp:treatment-meta><tp:nomenclature><label>﻿24.</label><tp:taxon-name><object-id xmlns:xlink="http://www.w3.org/1999/xlink" content-type="arpha" xlink:type="simple">A884EC9D-9B84-5669-A14A-B37C380AAB7B</object-id><tp:taxon-name-part taxon-name-part-type="genus" reg="Andrena">Andrena</tp:taxon-name-part> (<tp:taxon-name-part taxon-name-part-type="subgenus" reg="Plastandrena">Plastandrena</tp:taxon-name-part>) <tp:taxon-name-part taxon-name-part-type="species" reg="eversmanni">eversmanni</tp:taxon-name-part></tp:taxon-name><tp:taxon-authority>Radoszkowski, 1867</tp:taxon-authority></tp:nomenclature><tp:treatment-sec sec-type="Literature records" id="SECID0EN6BG"><title>Literature records.</title><p><xref ref-type="bibr" rid="B41">Wood and Monfared (2022)</xref>.</p></tp:treatment-sec><tp:treatment-sec sec-type="distribution" id="SECID0EX6BG"><title>Distribution.</title><p>Turkey, Armenia, Iraq, Iran, Russia (European part), Turkmenistan, Uzbekistan, Kazakhstan, Tajikistan, Pakistan, Mongolia, China (<xref ref-type="bibr" rid="B41">Wood and Monfared 2022</xref>; <xref ref-type="bibr" rid="B2">Ascher and Pickering 2023</xref>).</p></tp:treatment-sec><ref-list><ref id="B41"><mixed-citation xmlns:xlink="http://www.w3.org/1999/xlink" xlink:type="simple"><person-group><name name-style="western"><surname>Wood</surname><given-names>TJ</given-names></name><name name-style="western"><surname>Monfared</surname><given-names>A</given-names></name></person-group> (<year>2022</year>) <article-title>A revision of the <italic><tp:taxon-name><tp:taxon-name-part taxon-name-part-type="genus">Andrena</tp:taxon-name-part></tp:taxon-name></italic> (<tp:taxon-name><tp:taxon-name-part taxon-name-part-type="order">Hymenoptera</tp:taxon-name-part></tp:taxon-name>: <tp:taxon-name><tp:taxon-name-part taxon-name-part-type="family">Andrenidae</tp:taxon-name-part></tp:taxon-name>) fauna of Iran, with the description of 16 new species.</article-title><source>European Journal of Taxonomy</source><volume>843</volume>: <fpage>1</fpage>–<lpage>136</lpage>. <ext-link xlink:href="10.5852/ejt.2022.843.1947" ext-link-type="doi" xlink:type="simple">https://doi.org/10.5852/ejt.2022.843.1947</ext-link></mixed-citation></ref><ref id="B2"><mixed-citation xmlns:xlink="http://www.w3.org/1999/xlink" xlink:type="simple"><person-group><name name-style="western"><surname>Ascher</surname><given-names>JS</given-names></name><name name-style="western"><surname>Pickering</surname><given-names>J</given-names></name></person-group> (<year>2023</year>) Discover Life bee species guide and world checklist (<tp:taxon-name><tp:taxon-name-part taxon-name-part-type="order">Hymenoptera</tp:taxon-name-part></tp:taxon-name>: <tp:taxon-name><tp:taxon-name-part taxon-name-part-type="family">Apidae</tp:taxon-name-part></tp:taxon-name>: <tp:taxon-name><tp:taxon-name-part taxon-name-part-type="clade">Anthophila</tp:taxon-name-part></tp:taxon-name>). <ext-link xlink:href="https://www.discoverlife.org/mp/20q?guide=Apoidea_species&amp;flags=HAS" ext-link-type="uri" xlink:type="simple">https://www.discoverlife.org/mp/20q?guide=Apoidea_species&amp;flags=HAS</ext-link></mixed-citation></ref></ref-list></tp:taxon-treatment>
