# Supplementary material for: ﻿A first revision of the Andrena of Iraq (Hymenoptera, Andrenidae), with the description of two new species from Iraqi Kurdistan and additional records from surrounding countries
Source: Zookeys. 2024 Jul 1;1205:267–98. doi: 10.3897/zookeys.1205.120033 (PMC11231575; doi:10.3897/zookeys.1205.120033)
Supplement: XML Treatment for Andrena (Ulandrena) kriechbaumeri [file zookeys.1205.120033-treatment35.xml]

<!DOCTYPE tp:taxon-treatment
  PUBLIC "-//TaxonX//DTD Taxonomic Treatment Publishing DTD v0 20100105//EN" "tax-treatment-NSO.dtd">
<tp:taxon-treatment xmlns:tp="http://www.plazi.org/taxpub"><tp:treatment-meta><kwd-group><label>Taxon classification</label><kwd>
                <named-content content-type="kingdom">Animalia</named-content>
              </kwd><kwd>
                <named-content content-type="order">Hymenoptera</named-content>
              </kwd><kwd>
                <named-content content-type="family">Andrenidae</named-content>
              </kwd></kwd-group><mixed-citation publication-type="journal"><person-group><name><surname>Wood</surname><given-names>Thomas J.</given-names></name><name><surname>Ismael</surname><given-names>Halgurd R.</given-names></name><name><surname>Baiocchi</surname><given-names>Daniele</given-names></name><name><surname>Hamad</surname><given-names>Mudhafar I.</given-names></name><name><surname>Bapir</surname><given-names>Tahseen T.</given-names></name><name><surname>Selis</surname><given-names>Marco</given-names></name></person-group><article-title>﻿A first revision of the <italic><tp:taxon-name><tp:taxon-name-part taxon-name-part-type="genus" reg="Andrena">Andrena</tp:taxon-name-part></tp:taxon-name></italic> of Iraq (<tp:taxon-name><tp:taxon-name-part taxon-name-part-type="order">Hymenoptera</tp:taxon-name-part></tp:taxon-name>, <tp:taxon-name><tp:taxon-name-part taxon-name-part-type="family">Andrenidae</tp:taxon-name-part></tp:taxon-name>), with the description of two new species from Iraqi Kurdistan and additional records from surrounding countries</article-title><source>Zookeys</source><day>01</day><month>07</month><year>2024</year><volume>1205</volume><fpage>267</fpage><lpage>298</lpage><pub-id pub-id-type="doi">10.3897/zookeys.1205.120033</pub-id></mixed-citation></tp:treatment-meta><tp:nomenclature><label>﻿35.</label><tp:taxon-name><object-id xmlns:xlink="http://www.w3.org/1999/xlink" content-type="arpha" xlink:type="simple">F6124294-B9AF-52AD-A4B0-6B4F38113417</object-id><tp:taxon-name-part taxon-name-part-type="genus" reg="Andrena">Andrena</tp:taxon-name-part> (<tp:taxon-name-part taxon-name-part-type="subgenus" reg="Ulandrena">Ulandrena</tp:taxon-name-part>) <tp:taxon-name-part taxon-name-part-type="species" reg="kriechbaumeri">kriechbaumeri</tp:taxon-name-part></tp:taxon-name><tp:taxon-authority>Schmiedeknecht, 1883 *</tp:taxon-authority></tp:nomenclature><tp:treatment-sec sec-type="material" id="SECID0E24AI"><title>Material examined.</title><p><bold>Iraq</bold>: Duhok, E Mangesh, <named-content xmlns:xlink="http://www.w3.org/1999/xlink" content-type="dwc:verbatimCoordinates" xlink:type="simple"><named-content content-type="geo-json" specific-use="{&#34;type&#34;:&#34;Point&#34;,&#34;coordinates&#34;:[43.150500,37.023000]}" id="NCID0EG5AI" xlink:type="simple">37.0230°N, 43.1505°E</named-content></named-content>, 1046 m, 8.v.2023, 1♂, leg. D. Baiocchi, <abbrev xmlns:xlink="http://www.w3.org/1999/xlink" content-type="institution" xlink:title="Personal collection of Marco Selis, Viterbo, Italy" id="ABBRID0EL5AI" xlink:type="simple">MSVI</abbrev>; <bold>Syria</bold>: Apamea, 65 km NW Hama, 270 m, 18.iv.1992, 1♂, leg. K. Warncke, <abbrev xmlns:xlink="http://www.w3.org/1999/xlink" content-type="institution" xlink:title="Oberösterreiches Landesmusum, Linz, Austria" id="ABBRID0ES5AI" xlink:type="simple">OÖLM</abbrev>; <bold>Turkey</bold>: Siirt, 5 km E Eruh, 1000 m, 26.v.1983, 1♂, leg. K. Warncke, <abbrev xmlns:xlink="http://www.w3.org/1999/xlink" content-type="institution" xlink:title="Oberösterreiches Landesmusum, Linz, Austria" id="ABBRID0EZ5AI" xlink:type="simple">OÖLM</abbrev>.</p></tp:treatment-sec><tp:treatment-sec sec-type="remarks" id="SECID0E55AI"><title>Remarks.</title><p>The finding of <italic><tp:taxon-name><tp:taxon-name-part taxon-name-part-type="genus" reg="Andrena">A.</tp:taxon-name-part><tp:taxon-name-part taxon-name-part-type="species" reg="kriechbaumeri">kriechbaumeri</tp:taxon-name-part></tp:taxon-name></italic> in Iraq is notable. One of the most common and abundant <italic><tp:taxon-name><tp:taxon-name-part taxon-name-part-type="genus" reg="Andrena">Andrena</tp:taxon-name-part></tp:taxon-name></italic> species in the southern Balkans, <italic><tp:taxon-name><tp:taxon-name-part taxon-name-part-type="genus" reg="Andrena">A.</tp:taxon-name-part><tp:taxon-name-part taxon-name-part-type="species" reg="kriechbaumeri">kriechbaumeri</tp:taxon-name-part></tp:taxon-name></italic> is much less common in Turkey where it is largely restricted to western Turkey (see distribution map of <xref ref-type="bibr" rid="B10">Gusenleitner and Schwarz 2002</xref>). Examination of undetermined material in the <abbrev xmlns:xlink="http://www.w3.org/1999/xlink" content-type="institution" xlink:title="Oberösterreiches Landesmusum, Linz, Austria" id="ABBRID0EFABI" xlink:type="simple">OÖLM</abbrev> collection produced specimens from northern Syria and a specimen from near to Siirt in eastern Turkey. To our knowledge, this is the most easterly specimen known from Turkey. In this context, the presence of <italic><tp:taxon-name><tp:taxon-name-part taxon-name-part-type="genus" reg="Andrena">A.</tp:taxon-name-part><tp:taxon-name-part taxon-name-part-type="species" reg="kriechbaumeri">kriechbaumeri</tp:taxon-name-part></tp:taxon-name></italic> in northern Iraq represents less of an outlier, though it is clear that <italic><tp:taxon-name><tp:taxon-name-part taxon-name-part-type="genus" reg="Andrena">A.</tp:taxon-name-part><tp:taxon-name-part taxon-name-part-type="species" reg="kriechbaumeri">kriechbaumeri</tp:taxon-name-part></tp:taxon-name></italic> has a population centre in the Balkan Peninsula.</p></tp:treatment-sec><tp:treatment-sec sec-type="distribution" id="SECID0EABBI"><title>Distribution.</title><p>Europe from Italy to Turkey, Syria*, and Iraq* (<xref ref-type="bibr" rid="B10">Gusenleitner and Schwarz 2002</xref>).</p></tp:treatment-sec><ref-list><ref id="B10"><mixed-citation xmlns:xlink="http://www.w3.org/1999/xlink" xlink:type="simple"><person-group><name name-style="western"><surname>Gusenleitner</surname><given-names>F</given-names></name><name name-style="western"><surname>Schwarz</surname><given-names>M</given-names></name></person-group> (<year>2002</year>) Weltweite Checkliste der Bienengattung <italic><tp:taxon-name><tp:taxon-name-part taxon-name-part-type="genus">Andrena</tp:taxon-name-part></tp:taxon-name></italic> mit Bemerkungen und Ergänzungen zu paläarktischen Arten (<tp:taxon-name><tp:taxon-name-part taxon-name-part-type="order">Hymenoptera</tp:taxon-name-part></tp:taxon-name>, <tp:taxon-name><tp:taxon-name-part taxon-name-part-type="family">Apidae</tp:taxon-name-part></tp:taxon-name>, <tp:taxon-name><tp:taxon-name-part taxon-name-part-type="subfamily">Andreninae</tp:taxon-name-part></tp:taxon-name>, <tp:taxon-name><tp:taxon-name-part taxon-name-part-type="genus">Andrena</tp:taxon-name-part></tp:taxon-name>). Entomofauna (Supplement 10): 1–1280.</mixed-citation></ref></ref-list></tp:taxon-treatment>
