# Supplementary material for: ﻿A first revision of the Andrena of Iraq (Hymenoptera, Andrenidae), with the description of two new species from Iraqi Kurdistan and additional records from surrounding countries
Source: Zookeys. 2024 Jul 1;1205:267–98. doi: 10.3897/zookeys.1205.120033 (PMC11231575; doi:10.3897/zookeys.1205.120033)
Supplement: XML Treatment for Andrena (Micrandrena) sillatahistrionica [file zookeys.1205.120033-treatment48.xml]

<!DOCTYPE tp:taxon-treatment
  PUBLIC "-//TaxonX//DTD Taxonomic Treatment Publishing DTD v0 20100105//EN" "tax-treatment-NSO.dtd">
<tp:taxon-treatment xmlns:tp="http://www.plazi.org/taxpub"><tp:treatment-meta><kwd-group><label>Taxon classification</label><kwd>
                <named-content content-type="kingdom">Animalia</named-content>
              </kwd><kwd>
                <named-content content-type="order">Hymenoptera</named-content>
              </kwd><kwd>
                <named-content content-type="family">Andrenidae</named-content>
              </kwd></kwd-group><mixed-citation publication-type="journal"><person-group><name><surname>Wood</surname><given-names>Thomas J.</given-names></name><name><surname>Ismael</surname><given-names>Halgurd R.</given-names></name><name><surname>Baiocchi</surname><given-names>Daniele</given-names></name><name><surname>Hamad</surname><given-names>Mudhafar I.</given-names></name><name><surname>Bapir</surname><given-names>Tahseen T.</given-names></name><name><surname>Selis</surname><given-names>Marco</given-names></name></person-group><article-title>﻿A first revision of the <italic><tp:taxon-name><tp:taxon-name-part taxon-name-part-type="genus" reg="Andrena">Andrena</tp:taxon-name-part></tp:taxon-name></italic> of Iraq (<tp:taxon-name><tp:taxon-name-part taxon-name-part-type="order">Hymenoptera</tp:taxon-name-part></tp:taxon-name>, <tp:taxon-name><tp:taxon-name-part taxon-name-part-type="family">Andrenidae</tp:taxon-name-part></tp:taxon-name>), with the description of two new species from Iraqi Kurdistan and additional records from surrounding countries</article-title><source>Zookeys</source><day>01</day><month>07</month><year>2024</year><volume>1205</volume><fpage>267</fpage><lpage>298</lpage><pub-id pub-id-type="doi">10.3897/zookeys.1205.120033</pub-id></mixed-citation></tp:treatment-meta><tp:nomenclature><label>﻿48.</label><tp:taxon-name><object-id xmlns:xlink="http://www.w3.org/1999/xlink" content-type="arpha" xlink:type="simple">61EC879C-62C9-5805-B0AB-CC3E7B38B99E</object-id><tp:taxon-name-part taxon-name-part-type="genus" reg="Andrena">Andrena</tp:taxon-name-part> (<tp:taxon-name-part taxon-name-part-type="subgenus" reg="Micrandrena">Micrandrena</tp:taxon-name-part>) <tp:taxon-name-part taxon-name-part-type="species" reg="sillata">sillata</tp:taxon-name-part><tp:taxon-name-part taxon-name-part-type="subspecies" reg="histrionica">histrionica</tp:taxon-name-part></tp:taxon-name><tp:taxon-authority>Warncke, 1975 *</tp:taxon-authority></tp:nomenclature><tp:treatment-sec sec-type="material" id="SECID0EKHCI"><title>Material examined.</title><p><bold>Iraq</bold>: Duhok, Mt. Gara [S of Sarsing], <named-content xmlns:xlink="http://www.w3.org/1999/xlink" content-type="dwc:verbatimCoordinates" xlink:type="simple"><named-content content-type="geo-json" specific-use="{&#34;type&#34;:&#34;Point&#34;,&#34;coordinates&#34;:[43.350600,37.015800]}" id="NCID0EVHCI" xlink:type="simple">37.0158°N, 43.3506°E</named-content></named-content>, 1912 m, 11.v.2023, 4♂, 1♀, leg. D. Baiocchi, <abbrev xmlns:xlink="http://www.w3.org/1999/xlink" content-type="institution" xlink:title="Personal collection of Marco Selis, Viterbo, Italy" id="ABBRID0E1HCI" xlink:type="simple">MSVI</abbrev>.</p></tp:treatment-sec><tp:treatment-sec sec-type="distribution" id="SECID0E6HCI"><title>Distribution.</title><p>
              Subspecies <tp:taxon-name><tp:taxon-name-part taxon-name-part-type="genus" reg="Andrena"/><tp:taxon-name-part taxon-name-part-type="species" reg="sillata"/><tp:taxon-name-part taxon-name-part-type="subspecies" reg="histrionica">histrionica</tp:taxon-name-part></tp:taxon-name> is found in Turkey, Iraq*, and Iran only (<xref ref-type="bibr" rid="B41">Wood and Monfared 2022</xref>). It may merit species status due to differences in the male genital capsule, but genetic data are required.</p></tp:treatment-sec><ref-list><ref id="B41"><mixed-citation xmlns:xlink="http://www.w3.org/1999/xlink" xlink:type="simple"><person-group><name name-style="western"><surname>Wood</surname><given-names>TJ</given-names></name><name name-style="western"><surname>Monfared</surname><given-names>A</given-names></name></person-group> (<year>2022</year>) <article-title>A revision of the <italic><tp:taxon-name><tp:taxon-name-part taxon-name-part-type="genus">Andrena</tp:taxon-name-part></tp:taxon-name></italic> (<tp:taxon-name><tp:taxon-name-part taxon-name-part-type="order">Hymenoptera</tp:taxon-name-part></tp:taxon-name>: <tp:taxon-name><tp:taxon-name-part taxon-name-part-type="family">Andrenidae</tp:taxon-name-part></tp:taxon-name>) fauna of Iran, with the description of 16 new species.</article-title><source>European Journal of Taxonomy</source><volume>843</volume>: <fpage>1</fpage>–<lpage>136</lpage>. <ext-link xlink:href="10.5852/ejt.2022.843.1947" ext-link-type="doi" xlink:type="simple">https://doi.org/10.5852/ejt.2022.843.1947</ext-link></mixed-citation></ref></ref-list></tp:taxon-treatment>
