# Supplementary material for: ﻿A first revision of the Andrena of Iraq (Hymenoptera, Andrenidae), with the description of two new species from Iraqi Kurdistan and additional records from surrounding countries
Source: Zookeys. 2024 Jul 1;1205:267–98. doi: 10.3897/zookeys.1205.120033 (PMC11231575; doi:10.3897/zookeys.1205.120033)
Supplement: XML Treatment for Andrena (Chlorandrena) tadauchii [file zookeys.1205.120033-treatment50.xml]

<!DOCTYPE tp:taxon-treatment
  PUBLIC "-//TaxonX//DTD Taxonomic Treatment Publishing DTD v0 20100105//EN" "tax-treatment-NSO.dtd">
<tp:taxon-treatment xmlns:tp="http://www.plazi.org/taxpub"><tp:treatment-meta><kwd-group><label>Taxon classification</label><kwd>
                <named-content content-type="kingdom">Animalia</named-content>
              </kwd><kwd>
                <named-content content-type="order">Hymenoptera</named-content>
              </kwd><kwd>
                <named-content content-type="family">Andrenidae</named-content>
              </kwd></kwd-group><mixed-citation publication-type="journal"><person-group><name><surname>Wood</surname><given-names>Thomas J.</given-names></name><name><surname>Ismael</surname><given-names>Halgurd R.</given-names></name><name><surname>Baiocchi</surname><given-names>Daniele</given-names></name><name><surname>Hamad</surname><given-names>Mudhafar I.</given-names></name><name><surname>Bapir</surname><given-names>Tahseen T.</given-names></name><name><surname>Selis</surname><given-names>Marco</given-names></name></person-group><article-title>﻿A first revision of the <italic><tp:taxon-name><tp:taxon-name-part taxon-name-part-type="genus" reg="Andrena">Andrena</tp:taxon-name-part></tp:taxon-name></italic> of Iraq (<tp:taxon-name><tp:taxon-name-part taxon-name-part-type="order">Hymenoptera</tp:taxon-name-part></tp:taxon-name>, <tp:taxon-name><tp:taxon-name-part taxon-name-part-type="family">Andrenidae</tp:taxon-name-part></tp:taxon-name>), with the description of two new species from Iraqi Kurdistan and additional records from surrounding countries</article-title><source>Zookeys</source><day>01</day><month>07</month><year>2024</year><volume>1205</volume><fpage>267</fpage><lpage>298</lpage><pub-id pub-id-type="doi">10.3897/zookeys.1205.120033</pub-id></mixed-citation></tp:treatment-meta><tp:nomenclature><label>﻿50.</label><tp:taxon-name><object-id xmlns:xlink="http://www.w3.org/1999/xlink" content-type="arpha" xlink:type="simple">A8A568BC-1A4E-50AB-84B8-6F8DC20F4F01</object-id><tp:taxon-name-part taxon-name-part-type="genus" reg="Andrena">Andrena</tp:taxon-name-part> (<tp:taxon-name-part taxon-name-part-type="subgenus" reg="Chlorandrena">Chlorandrena</tp:taxon-name-part>) <tp:taxon-name-part taxon-name-part-type="species" reg="tadauchii">tadauchii</tp:taxon-name-part></tp:taxon-name><tp:taxon-authority>Gusenleitner, 1998 *</tp:taxon-authority></tp:nomenclature><tp:treatment-sec sec-type="material" id="SECID0EJMCI"><title>Material examined.</title><p><bold>Iraq</bold>: Duhok, E Mangesh, <named-content xmlns:xlink="http://www.w3.org/1999/xlink" content-type="dwc:verbatimCoordinates" xlink:type="simple"><named-content content-type="geo-json" specific-use="{&#34;type&#34;:&#34;Point&#34;,&#34;coordinates&#34;:[43.150500,37.023000]}" id="NCID0EUMCI" xlink:type="simple">37.0230°N, 43.1505°E</named-content></named-content>, 1046 m, 8.v.2023, 1♀, leg. D. Baiocchi, <abbrev xmlns:xlink="http://www.w3.org/1999/xlink" content-type="institution" xlink:title="Personal collection of Marco Selis, Viterbo, Italy" id="ABBRID0EZMCI" xlink:type="simple">MSVI</abbrev>; Duhok, Mt. Gara [S of Sarsing], <named-content xmlns:xlink="http://www.w3.org/1999/xlink" content-type="dwc:verbatimCoordinates" xlink:type="simple"><named-content content-type="geo-json" specific-use="{&#34;type&#34;:&#34;Point&#34;,&#34;coordinates&#34;:[43.350600,37.015800]}" id="NCID0EBNCI" xlink:type="simple">37.0158°N, 43.3506°E</named-content></named-content>, 1912 m, 11.v.2023, 14♂, leg. D. Baiocchi, <abbrev xmlns:xlink="http://www.w3.org/1999/xlink" content-type="institution" xlink:title="Personal collection of Marco Selis, Viterbo, Italy" id="ABBRID0EGNCI" xlink:type="simple">MSVI</abbrev>/<abbrev xmlns:xlink="http://www.w3.org/1999/xlink" content-type="institution" xlink:title="Personal collection of Thomas J. Wood, Leiden, the Netherlands" id="ABBRID0ELNCI" xlink:type="simple">TJWC</abbrev>; <bold>Lebanon</bold>: Balbek-Hermel, Sefri, Haouch Snaid, AUB farm, <named-content xmlns:xlink="http://www.w3.org/1999/xlink" content-type="dwc:verbatimCoordinates" xlink:type="simple"><named-content content-type="geo-json" specific-use="{&#34;type&#34;:&#34;Point&#34;,&#34;coordinates&#34;:[36.075400,33.924400]}" id="NCID0EVNCI" xlink:type="simple">33.9244°N, 36.0754°E</named-content></named-content>, 1000 m, 6.iv.2023, 2♂, 20♀, leg. T.J. Wood, <abbrev xmlns:xlink="http://www.w3.org/1999/xlink" content-type="institution" xlink:title="Personal collection of Thomas J. Wood, Leiden, the Netherlands" id="ABBRID0E1NCI" xlink:type="simple">TJWC</abbrev>; Beqaa, Anjar, 1 km E, Armenian Cemetary, <named-content xmlns:xlink="http://www.w3.org/1999/xlink" content-type="dwc:verbatimCoordinates" xlink:type="simple"><named-content content-type="geo-json" specific-use="{&#34;type&#34;:&#34;Point&#34;,&#34;coordinates&#34;:[35.950300,33.737200]}" id="NCID0ECOCI" xlink:type="simple">33.7372°N, 35.9503°E</named-content></named-content>, 900 m, 7.iv.2023, 1♀, leg. T.J. Wood, <abbrev xmlns:xlink="http://www.w3.org/1999/xlink" content-type="institution" xlink:title="Personal collection of Thomas J. Wood, Leiden, the Netherlands" id="ABBRID0EHOCI" xlink:type="simple">TJWC</abbrev>; Beqaa, Beqaa valley, Mansourah, Aammiq wetland preserve, <named-content xmlns:xlink="http://www.w3.org/1999/xlink" content-type="dwc:verbatimCoordinates" xlink:type="simple"><named-content content-type="geo-json" specific-use="{&#34;type&#34;:&#34;Point&#34;,&#34;coordinates&#34;:[35.785300,33.732100]}" id="NCID0EPOCI" xlink:type="simple">33.7321°N, 35.7853°E</named-content></named-content>, 850 m, 3.iv.2023, 1♀, leg. T.J. Wood, <abbrev xmlns:xlink="http://www.w3.org/1999/xlink" content-type="institution" xlink:title="Personal collection of Thomas J. Wood, Leiden, the Netherlands" id="ABBRID0EUOCI" xlink:type="simple">TJWC</abbrev>; Bekaa, Qob Elias valley, <named-content xmlns:xlink="http://www.w3.org/1999/xlink" content-type="dwc:verbatimCoordinates" xlink:type="simple"><named-content content-type="geo-json" specific-use="{&#34;type&#34;:&#34;Point&#34;,&#34;coordinates&#34;:[35.819200,33.798900]}" id="NCID0E3OCI" xlink:type="simple">33.7989°N, 35.8192°E</named-content></named-content>, 900 m, 5.iv.2023, 1♀, leg. T.J. Wood, <abbrev xmlns:xlink="http://www.w3.org/1999/xlink" content-type="institution" xlink:title="Personal collection of Thomas J. Wood, Leiden, the Netherlands" id="ABBRID0EBPCI" xlink:type="simple">TJWC</abbrev>; Hrar-Akkar, <named-content xmlns:xlink="http://www.w3.org/1999/xlink" content-type="dwc:verbatimCoordinates" xlink:type="simple"><named-content content-type="geo-json" specific-use="{&#34;type&#34;:&#34;Point&#34;,&#34;coordinates&#34;:[36.122800,34.457200]}" id="NCID0EJPCI" xlink:type="simple">34.4572°N, 36.1228°E</named-content></named-content>, 900 m, 17.iv.2021, 1♂, leg. A. Saab, <abbrev xmlns:xlink="http://www.w3.org/1999/xlink" content-type="institution" xlink:title="Personal collection of Thomas J. Wood, Leiden, the Netherlands" id="ABBRID0EOPCI" xlink:type="simple">TJWC</abbrev>.</p></tp:treatment-sec><tp:treatment-sec sec-type="remarks" id="SECID0ETPCI"><title>Remarks.</title><p>Confirmed as present in Lebanon after the unclear listing of <xref ref-type="bibr" rid="B8">Grace (2010)</xref>.</p></tp:treatment-sec><tp:treatment-sec sec-type="distribution" id="SECID0E4PCI"><title>Distribution.</title><p>Israel and West Bank, Lebanon*, Syria, Turkey, Iraq* (<xref ref-type="bibr" rid="B23">Pisanty et al. 2022a</xref>).</p></tp:treatment-sec><ref-list><ref id="B8"><mixed-citation xmlns:xlink="http://www.w3.org/1999/xlink" xlink:type="simple"><person-group><name name-style="western"><surname>Grace</surname><given-names>A</given-names></name></person-group> (<year>2010</year>) <source>Introductory biogeography to bees of the Eastern Mediterranean and Near East.</source><publisher-name>Bexhill Museum Association</publisher-name>, <publisher-loc>Bexhill</publisher-loc>, <size units="page">283 pp</size>.</mixed-citation></ref><ref id="B23"><mixed-citation xmlns:xlink="http://www.w3.org/1999/xlink" xlink:type="simple"><person-group><name name-style="western"><surname>Pisanty</surname><given-names>G</given-names></name><name name-style="western"><surname>Scheuchl</surname><given-names>E</given-names></name><name name-style="western"><surname>Martin</surname><given-names>T</given-names></name><name name-style="western"><surname>Cardinal</surname><given-names>S</given-names></name><name name-style="western"><surname>Wood</surname><given-names>TJ</given-names></name></person-group> (<year>2022a</year>) <article-title>Twenty-five new species of mining bees (<tp:taxon-name><tp:taxon-name-part taxon-name-part-type="order">Hymenoptera</tp:taxon-name-part></tp:taxon-name>: <tp:taxon-name><tp:taxon-name-part taxon-name-part-type="family">Andrenidae</tp:taxon-name-part></tp:taxon-name>: <italic><tp:taxon-name><tp:taxon-name-part taxon-name-part-type="genus">Andrena</tp:taxon-name-part></tp:taxon-name></italic>) from Israel and the Levant.</article-title><source>Zootaxa</source><volume>5185</volume>(<issue>1</issue>): <fpage>1</fpage>–<lpage>109</lpage>. <ext-link xlink:href="10.11646/zootaxa.5185.1.1" ext-link-type="doi" xlink:type="simple">https://doi.org/10.11646/zootaxa.5185.1.1</ext-link></mixed-citation></ref></ref-list></tp:taxon-treatment>
