# Supplementary material for: ﻿A first revision of the Andrena of Iraq (Hymenoptera, Andrenidae), with the description of two new species from Iraqi Kurdistan and additional records from surrounding countries
Source: Zookeys. 2024 Jul 1;1205:267–98. doi: 10.3897/zookeys.1205.120033 (PMC11231575; doi:10.3897/zookeys.1205.120033)
Supplement: XML Treatment for Andrena (Aciandrena) turmalina [file zookeys.1205.120033-treatment55.xml]

<!DOCTYPE tp:taxon-treatment
  PUBLIC "-//TaxonX//DTD Taxonomic Treatment Publishing DTD v0 20100105//EN" "tax-treatment-NSO.dtd">
<tp:taxon-treatment xmlns:tp="http://www.plazi.org/taxpub"><tp:treatment-meta><kwd-group><label>Taxon classification</label><kwd>
                <named-content content-type="kingdom">Animalia</named-content>
              </kwd><kwd>
                <named-content content-type="order">Hymenoptera</named-content>
              </kwd><kwd>
                <named-content content-type="family">Andrenidae</named-content>
              </kwd></kwd-group><mixed-citation publication-type="journal"><person-group><name><surname>Wood</surname><given-names>Thomas J.</given-names></name><name><surname>Ismael</surname><given-names>Halgurd R.</given-names></name><name><surname>Baiocchi</surname><given-names>Daniele</given-names></name><name><surname>Hamad</surname><given-names>Mudhafar I.</given-names></name><name><surname>Bapir</surname><given-names>Tahseen T.</given-names></name><name><surname>Selis</surname><given-names>Marco</given-names></name></person-group><article-title>﻿A first revision of the <italic><tp:taxon-name><tp:taxon-name-part taxon-name-part-type="genus" reg="Andrena">Andrena</tp:taxon-name-part></tp:taxon-name></italic> of Iraq (<tp:taxon-name><tp:taxon-name-part taxon-name-part-type="order">Hymenoptera</tp:taxon-name-part></tp:taxon-name>, <tp:taxon-name><tp:taxon-name-part taxon-name-part-type="family">Andrenidae</tp:taxon-name-part></tp:taxon-name>), with the description of two new species from Iraqi Kurdistan and additional records from surrounding countries</article-title><source>Zookeys</source><day>01</day><month>07</month><year>2024</year><volume>1205</volume><fpage>267</fpage><lpage>298</lpage><pub-id pub-id-type="doi">10.3897/zookeys.1205.120033</pub-id></mixed-citation></tp:treatment-meta><tp:nomenclature><label>﻿55.</label><tp:taxon-name><object-id xmlns:xlink="http://www.w3.org/1999/xlink" content-type="arpha" xlink:type="simple">F90FE70F-B66B-5A3E-A5FA-8DD58DFE6448</object-id><tp:taxon-name-part taxon-name-part-type="genus" reg="Andrena">Andrena</tp:taxon-name-part> (<tp:taxon-name-part taxon-name-part-type="subgenus" reg="Aciandrena">Aciandrena</tp:taxon-name-part>) <tp:taxon-name-part taxon-name-part-type="species" reg="turmalina">turmalina</tp:taxon-name-part></tp:taxon-name><tp:taxon-authority>Pisanty &amp; Wood, 2022 *</tp:taxon-authority></tp:nomenclature><tp:treatment-sec sec-type="material" id="SECID0EWCDI"><title>Material examined.</title><p><bold>Iraq</bold>: Duhok, Bessre [Besereh], Bablo, <named-content xmlns:xlink="http://www.w3.org/1999/xlink" content-type="dwc:verbatimCoordinates" xlink:type="simple"><named-content content-type="geo-json" specific-use="{&#34;type&#34;:&#34;Point&#34;,&#34;coordinates&#34;:[43.120600,36.867500]}" id="NCID0EBDDI" xlink:type="simple">36.8675°N, 43.1206°E</named-content></named-content>, 1065 m, 5–6.v.2023, 1♀, leg. D. Baiocchi, <abbrev xmlns:xlink="http://www.w3.org/1999/xlink" content-type="institution" xlink:title="Personal collection of Marco Selis, Viterbo, Italy" id="ABBRID0EGDDI" xlink:type="simple">MSVI</abbrev>; Duhok, Mt. Gara [S of Sarsing], <named-content xmlns:xlink="http://www.w3.org/1999/xlink" content-type="dwc:verbatimCoordinates" xlink:type="simple"><named-content content-type="geo-json" specific-use="{&#34;type&#34;:&#34;Point&#34;,&#34;coordinates&#34;:[43.350600,37.015800]}" id="NCID0EODDI" xlink:type="simple">37.0158°N, 43.3506°E</named-content></named-content>, 1912 m, 11.v.2023, 4♂, 5♀, leg. D. Baiocchi, <abbrev xmlns:xlink="http://www.w3.org/1999/xlink" content-type="institution" xlink:title="Personal collection of Marco Selis, Viterbo, Italy" id="ABBRID0ETDDI" xlink:type="simple">MSVI</abbrev>/<abbrev xmlns:xlink="http://www.w3.org/1999/xlink" content-type="institution" xlink:title="Personal collection of Thomas J. Wood, Leiden, the Netherlands" id="ABBRID0EYDDI" xlink:type="simple">TJWC</abbrev>; <bold>Lebanon</bold>: Beqaa, Anjar, 1 km E, reforestation area, <named-content xmlns:xlink="http://www.w3.org/1999/xlink" content-type="dwc:verbatimCoordinates" xlink:type="simple"><named-content content-type="geo-json" specific-use="{&#34;type&#34;:&#34;Point&#34;,&#34;coordinates&#34;:[35.947800,33.731100]}" id="NCID0ECEDI" xlink:type="simple">33.7311°N, 35.9478°E</named-content></named-content>, 1000 m, 7.iv.2023, 1♀, leg. T.J. Wood, <abbrev xmlns:xlink="http://www.w3.org/1999/xlink" content-type="institution" xlink:title="Personal collection of Thomas J. Wood, Leiden, the Netherlands" id="ABBRID0EHEDI" xlink:type="simple">TJWC</abbrev>.</p></tp:treatment-sec><tp:treatment-sec sec-type="remarks" id="SECID0EMEDI"><title>Remarks.</title><p>As suspected by <xref ref-type="bibr" rid="B23">Pisanty et al. (2022a)</xref>, <italic><tp:taxon-name><tp:taxon-name-part taxon-name-part-type="genus" reg="Andrena">A.</tp:taxon-name-part><tp:taxon-name-part taxon-name-part-type="species" reg="turmalina">turmalina</tp:taxon-name-part></tp:taxon-name></italic> is also present in Lebanon.</p></tp:treatment-sec><tp:treatment-sec sec-type="distribution" id="SECID0EBFDI"><title>Distribution.</title><p>Israel, Lebanon*, Turkey, Iraq*, Iran (<xref ref-type="bibr" rid="B23">Pisanty et al. 2022a</xref>).</p></tp:treatment-sec><ref-list><ref id="B23"><mixed-citation xmlns:xlink="http://www.w3.org/1999/xlink" xlink:type="simple"><person-group><name name-style="western"><surname>Pisanty</surname><given-names>G</given-names></name><name name-style="western"><surname>Scheuchl</surname><given-names>E</given-names></name><name name-style="western"><surname>Martin</surname><given-names>T</given-names></name><name name-style="western"><surname>Cardinal</surname><given-names>S</given-names></name><name name-style="western"><surname>Wood</surname><given-names>TJ</given-names></name></person-group> (<year>2022a</year>) <article-title>Twenty-five new species of mining bees (<tp:taxon-name><tp:taxon-name-part taxon-name-part-type="order">Hymenoptera</tp:taxon-name-part></tp:taxon-name>: <tp:taxon-name><tp:taxon-name-part taxon-name-part-type="family">Andrenidae</tp:taxon-name-part></tp:taxon-name>: <italic><tp:taxon-name><tp:taxon-name-part taxon-name-part-type="genus">Andrena</tp:taxon-name-part></tp:taxon-name></italic>) from Israel and the Levant.</article-title><source>Zootaxa</source><volume>5185</volume>(<issue>1</issue>): <fpage>1</fpage>–<lpage>109</lpage>. <ext-link xlink:href="10.11646/zootaxa.5185.1.1" ext-link-type="doi" xlink:type="simple">https://doi.org/10.11646/zootaxa.5185.1.1</ext-link></mixed-citation></ref></ref-list></tp:taxon-treatment>
