# Supplementary material for: ﻿A first revision of the Andrena of Iraq (Hymenoptera, Andrenidae), with the description of two new species from Iraqi Kurdistan and additional records from surrounding countries
Source: Zookeys. 2024 Jul 1;1205:267–98. doi: 10.3897/zookeys.1205.120033 (PMC11231575; doi:10.3897/zookeys.1205.120033)
Supplement: XML Treatment for Andrena (Poecilandrena) viridescens [file zookeys.1205.120033-treatment59.xml]

<!DOCTYPE tp:taxon-treatment
  PUBLIC "-//TaxonX//DTD Taxonomic Treatment Publishing DTD v0 20100105//EN" "tax-treatment-NSO.dtd">
<tp:taxon-treatment xmlns:tp="http://www.plazi.org/taxpub"><tp:treatment-meta><kwd-group><label>Taxon classification</label><kwd>
                <named-content content-type="kingdom">Animalia</named-content>
              </kwd><kwd>
                <named-content content-type="order">Hymenoptera</named-content>
              </kwd><kwd>
                <named-content content-type="family">Andrenidae</named-content>
              </kwd></kwd-group><mixed-citation publication-type="journal"><person-group><name><surname>Wood</surname><given-names>Thomas J.</given-names></name><name><surname>Ismael</surname><given-names>Halgurd R.</given-names></name><name><surname>Baiocchi</surname><given-names>Daniele</given-names></name><name><surname>Hamad</surname><given-names>Mudhafar I.</given-names></name><name><surname>Bapir</surname><given-names>Tahseen T.</given-names></name><name><surname>Selis</surname><given-names>Marco</given-names></name></person-group><article-title>﻿A first revision of the <italic><tp:taxon-name><tp:taxon-name-part taxon-name-part-type="genus" reg="Andrena">Andrena</tp:taxon-name-part></tp:taxon-name></italic> of Iraq (<tp:taxon-name><tp:taxon-name-part taxon-name-part-type="order">Hymenoptera</tp:taxon-name-part></tp:taxon-name>, <tp:taxon-name><tp:taxon-name-part taxon-name-part-type="family">Andrenidae</tp:taxon-name-part></tp:taxon-name>), with the description of two new species from Iraqi Kurdistan and additional records from surrounding countries</article-title><source>Zookeys</source><day>01</day><month>07</month><year>2024</year><volume>1205</volume><fpage>267</fpage><lpage>298</lpage><pub-id pub-id-type="doi">10.3897/zookeys.1205.120033</pub-id></mixed-citation></tp:treatment-meta><tp:nomenclature><label>﻿59.</label><tp:taxon-name><object-id xmlns:xlink="http://www.w3.org/1999/xlink" content-type="arpha" xlink:type="simple">10EBF906-AD82-5AC9-B274-DF2EC99429EA</object-id><tp:taxon-name-part taxon-name-part-type="genus" reg="Andrena">Andrena</tp:taxon-name-part> (<tp:taxon-name-part taxon-name-part-type="subgenus" reg="Poecilandrena">Poecilandrena</tp:taxon-name-part>) <tp:taxon-name-part taxon-name-part-type="species" reg="viridescens">viridescens</tp:taxon-name-part></tp:taxon-name><tp:taxon-authority>Viereck, 1916</tp:taxon-authority></tp:nomenclature><tp:treatment-sec sec-type="Literature records" id="SECID0ERSDI"><title>Literature records.</title><p><xref ref-type="bibr" rid="B18">Morice (1921b)</xref>; <xref ref-type="bibr" rid="B5">Derwesh (1965)</xref>, mentioning “Survey of Iraq Fauna 1915–1919”, as <italic><tp:taxon-name><tp:taxon-name-part taxon-name-part-type="genus" reg="Andrena">A.</tp:taxon-name-part><tp:taxon-name-part taxon-name-part-type="species" reg="cyanescens">cyanescens</tp:taxon-name-part></tp:taxon-name></italic> Nylander, 1852 nec. Haliday; <xref ref-type="bibr" rid="B3">Augul (2018)</xref>.</p></tp:treatment-sec><tp:treatment-sec sec-type="material" id="SECID0EOTDI"><title>Material examined.</title><p><bold>Iraq</bold>: Duhok, Mt. Gara [S of Sarsing], <named-content xmlns:xlink="http://www.w3.org/1999/xlink" content-type="dwc:verbatimCoordinates" xlink:type="simple"><named-content content-type="geo-json" specific-use="{&#34;type&#34;:&#34;Point&#34;,&#34;coordinates&#34;:[43.350600,37.015800]}" id="NCID0EZTDI" xlink:type="simple">37.0158°N, 43.3506°E</named-content></named-content>, 1912 m, 11.v.2023, 5♂, leg. D. Baiocchi, <abbrev xmlns:xlink="http://www.w3.org/1999/xlink" content-type="institution" xlink:title="Personal collection of Marco Selis, Viterbo, Italy" id="ABBRID0E5TDI" xlink:type="simple">MSVI</abbrev>/<abbrev xmlns:xlink="http://www.w3.org/1999/xlink" content-type="institution" xlink:title="Personal collection of Thomas J. Wood, Leiden, the Netherlands" id="ABBRID0EDUDI" xlink:type="simple">TJWC</abbrev>.</p></tp:treatment-sec><tp:treatment-sec sec-type="remarks" id="SECID0EIUDI"><title>Remarks.</title><p>Members of the subgenus <tp:taxon-name><tp:taxon-name-part taxon-name-part-type="genus" reg="Andrena"/><tp:taxon-name-part taxon-name-part-type="subgenus" reg="Poecilandrena">Poecilandrena</tp:taxon-name-part></tp:taxon-name> Hedicke, 1933 are challenging to identify (e.g., <xref ref-type="bibr" rid="B22">Pisanty et al. 2018</xref>), but we can confirm the record of <xref ref-type="bibr" rid="B18">Morice (1921b)</xref> through the examination of newly collected material.</p></tp:treatment-sec><tp:treatment-sec sec-type="distribution" id="SECID0E6UDI"><title>Distribution.</title><p>Europe to Turkey, Iraq, Iran (<xref ref-type="bibr" rid="B10">Gusenleitner and Schwarz 2002</xref>; <xref ref-type="bibr" rid="B41">Wood and Monfared 2022</xref>).</p></tp:treatment-sec><ref-list><ref id="B18"><mixed-citation xmlns:xlink="http://www.w3.org/1999/xlink" xlink:type="simple"><person-group><name name-style="western"><surname>Morice</surname><given-names>FD</given-names></name></person-group> (<year>1921b</year>) <article-title>Annotated lists of Aculeate <tp:taxon-name><tp:taxon-name-part taxon-name-part-type="order">Hymenoptera</tp:taxon-name-part></tp:taxon-name> (except Heterogyna) and Chrysids recently collected in Mesopotamia and North-west Persia. (Continued from p. 828, Vol. XXVII.).</article-title><source>Journal of the Bombay Natural History Society</source><volume>28</volume>: <fpage>192</fpage>–<lpage>203</lpage>.</mixed-citation></ref><ref id="B5"><mixed-citation xmlns:xlink="http://www.w3.org/1999/xlink" xlink:type="simple"><person-group><name name-style="western"><surname>Derwesh</surname><given-names>AI</given-names></name></person-group> (<year>1965</year>) <article-title>A preliminary list of identified insects and arachnids of Iraq. Director General Agriculture Research Projections Baghdad.</article-title><source>Bulletin</source><volume>112</volume>: <fpage>121</fpage>–<lpage>123</lpage>.</mixed-citation></ref><ref id="B3"><mixed-citation xmlns:xlink="http://www.w3.org/1999/xlink" xlink:type="simple"><person-group><name name-style="western"><surname>Augul</surname><given-names>RS</given-names></name></person-group> (<year>2018</year>) <article-title>Study on diversity of bees (<tp:taxon-name><tp:taxon-name-part taxon-name-part-type="order">Hymenoptera</tp:taxon-name-part></tp:taxon-name>, <tp:taxon-name><tp:taxon-name-part taxon-name-part-type="superfamily">Apoidea</tp:taxon-name-part></tp:taxon-name>) from different regions of Iraq.</article-title><source>Bulletin of the Iraq Natural History Museum</source><volume>15</volume>(<issue>1</issue>): <fpage>57</fpage>–<lpage>75</lpage>. <ext-link xlink:href="10.26842/binhm.7.2018.15.1.0057" ext-link-type="doi" xlink:type="simple">https://doi.org/10.26842/binhm.7.2018.15.1.0057</ext-link></mixed-citation></ref><ref id="B22"><mixed-citation xmlns:xlink="http://www.w3.org/1999/xlink" xlink:type="simple"><person-group><name name-style="western"><surname>Pisanty</surname><given-names>G</given-names></name><name name-style="western"><surname>Scheuchl</surname><given-names>E</given-names></name><name name-style="western"><surname>Dorchin</surname><given-names>N</given-names></name></person-group> (<year>2018</year>) <article-title>Taxonomic review of the subgenus <tp:taxon-name><tp:taxon-name-part taxon-name-part-type="genus">Andrena</tp:taxon-name-part> (<tp:taxon-name-part taxon-name-part-type="subgenus">Poecilandrena</tp:taxon-name-part>)</tp:taxon-name> (<tp:taxon-name><tp:taxon-name-part taxon-name-part-type="order">Hymenoptera</tp:taxon-name-part></tp:taxon-name>: <tp:taxon-name><tp:taxon-name-part taxon-name-part-type="family">Andrenidae</tp:taxon-name-part></tp:taxon-name>) in Israel and the Levant.</article-title><source>Zootaxa</source><volume>4374</volume>(<issue>2</issue>): <fpage>151</fpage>–<lpage>188</lpage>. <ext-link xlink:href="10.11646/zootaxa.4374.2.1" ext-link-type="doi" xlink:type="simple">https://doi.org/10.11646/zootaxa.4374.2.1</ext-link></mixed-citation></ref><ref id="B10"><mixed-citation xmlns:xlink="http://www.w3.org/1999/xlink" xlink:type="simple"><person-group><name name-style="western"><surname>Gusenleitner</surname><given-names>F</given-names></name><name name-style="western"><surname>Schwarz</surname><given-names>M</given-names></name></person-group> (<year>2002</year>) Weltweite Checkliste der Bienengattung <italic><tp:taxon-name><tp:taxon-name-part taxon-name-part-type="genus">Andrena</tp:taxon-name-part></tp:taxon-name></italic> mit Bemerkungen und Ergänzungen zu paläarktischen Arten (<tp:taxon-name><tp:taxon-name-part taxon-name-part-type="order">Hymenoptera</tp:taxon-name-part></tp:taxon-name>, <tp:taxon-name><tp:taxon-name-part taxon-name-part-type="family">Apidae</tp:taxon-name-part></tp:taxon-name>, <tp:taxon-name><tp:taxon-name-part taxon-name-part-type="subfamily">Andreninae</tp:taxon-name-part></tp:taxon-name>, <tp:taxon-name><tp:taxon-name-part taxon-name-part-type="genus">Andrena</tp:taxon-name-part></tp:taxon-name>). Entomofauna (Supplement 10): 1–1280.</mixed-citation></ref><ref id="B41"><mixed-citation xmlns:xlink="http://www.w3.org/1999/xlink" xlink:type="simple"><person-group><name name-style="western"><surname>Wood</surname><given-names>TJ</given-names></name><name name-style="western"><surname>Monfared</surname><given-names>A</given-names></name></person-group> (<year>2022</year>) <article-title>A revision of the <italic><tp:taxon-name><tp:taxon-name-part taxon-name-part-type="genus">Andrena</tp:taxon-name-part></tp:taxon-name></italic> (<tp:taxon-name><tp:taxon-name-part taxon-name-part-type="order">Hymenoptera</tp:taxon-name-part></tp:taxon-name>: <tp:taxon-name><tp:taxon-name-part taxon-name-part-type="family">Andrenidae</tp:taxon-name-part></tp:taxon-name>) fauna of Iran, with the description of 16 new species.</article-title><source>European Journal of Taxonomy</source><volume>843</volume>: <fpage>1</fpage>–<lpage>136</lpage>. <ext-link xlink:href="10.5852/ejt.2022.843.1947" ext-link-type="doi" xlink:type="simple">https://doi.org/10.5852/ejt.2022.843.1947</ext-link></mixed-citation></ref></ref-list></tp:taxon-treatment>
